# Supplementary material for: ceRNA Network Regulation of TGF-β, WNT, FOXO, Hedgehog Pathways in the Pharynx of Ciona robusta
Source: Int J Mol Sci. 2021 Mar 28;22(7):3497. doi: 10.3390/ijms22073497 (PMC8037537; doi:10.3390/ijms22073497)
Supplement: Supplementary file 1 [file ijms-22-03497-s001.zip]

Archive with 3 entries (2 files):
- ijms-1144418 suppl/
- ijms-1144418 suppl/supplementary materials.pdf
- ijms-1144418 suppl/Supplementary materials.xlsx
