# Supplementary material for: ceRNA Network Regulation of TGF-β, WNT, FOXO, Hedgehog Pathways in the Pharynx of Ciona robusta
Source: Int J Mol Sci. 2021 Mar 28;22(7):3497. doi: 10.3390/ijms22073497 (PMC8037537; doi:10.3390/ijms22073497)
Supplement: Supplementary file 1 [file ijms-22-03497-s001.zip › ijms-1144418 suppl/Supplementary materials.xlsx]

## Sheet: transcriptome
id	logFC	logCPM	PValue	adj	log10
ENSCING00000005281	-1.49935	3.63804	0.00149784	0.0221112	2.82453
ENSCING00000001922	-1.49846	-2.29205	0.042726	0.242737	1.36931
ENSCING00000017130	-1.49729	1.31536	0.00204453	0.0282842	2.68941
ENSCING00000011721	-1.49595	4.4041	0.00143143	0.0213601	2.84423
ENSCING00000012734	-1.49278	1.94072	0.00196006	0.0274832	2.70773
ENSCING00000015786	-1.49266	3.81551	0.0014947	0.0220847	2.82544
ENSCING00000003443	-1.49139	3.1145	0.00164254	0.0238269	2.78449
ENSCING00000007776	-1.48889	5.61432	0.00144705	0.0215247	2.83952
ENSCING00000024250	-1.48711	3.40085	0.00165944	0.0240241	2.78004
ENSCING00000025095	-1.48617	2.06167	0.00200529	0.0278814	2.69782
ENSCING00000023886	-1.48591	3.94896	0.00156311	0.0228904	2.80601
ENSCING00000009392	-1.48492	3.51281	0.00163492	0.0237733	2.7865
ENSCING00000000152	-1.48268	5.77599	0.00151769	0.0223443	2.81882
ENSCING00000024778	-1.48165	4.23386	0.00157976	0.0230933	2.80141
ENSCING00000018417	-1.47731	-2.86615	0.125469	0.463151	0.901462
ENSCING00000023530	-1.47524	4.07741	0.00168621	0.0243688	2.77309
ENSCING00000018599	-1.47494	4.73413	0.00163078	0.0237341	2.7876
ENSCING00000020217	-1.47396	-1.72817	0.0263178	0.179187	1.57975
ENSCING00000024326	-1.4733	1.97469	0.00209993	0.0288569	2.6778
ENSCING00000013145	-1.4704	4.22141	0.00172458	0.0249015	2.76332
ENSCING00000024483	-1.4692	1.48419	0.00252407	0.0331665	2.5979
ENSCING00000023217	-1.46734	4.0239	0.00176987	0.0253559	2.75206
ENSCING00000011919	-1.46693	-0.445432	0.00494063	0.0544691	2.30622
ENSCING00000018391	-1.4633	5.25845	0.00174952	0.0251298	2.75708
ENSCING00000024924	-1.46305	3.94946	0.00183927	0.0261233	2.73536
ENSCING00000009503	-1.46223	7.45707	0.001729	0.0249436	2.7622
ENSCING00000018794	-1.45978	2.3327	0.00222212	0.0301347	2.65323
ENSCING00000021853	-1.45626	3.74077	0.00199303	0.0278048	2.70049
ENSCING00000008348	-1.45546	7.44458	0.00181392	0.0258077	2.74138
ENSCING00000020065	-1.45537	-1.87521	0.0253697	0.175189	1.59569
ENSCING00000020720	-1.45368	-2.76068	0.0908317	0.383104	1.04176
ENSCING00000019338	-1.45166	-2.91612	0.125469	0.463151	0.901462
ENSCING00000024712	-1.45076	-3.06977	0.182552	0.562727	0.738613
ENSCING00000007237	-1.44994	3.54351	0.00201009	0.0279013	2.69678
ENSCING00000017079	-1.44687	-0.0656473	0.00632017	0.0655202	2.19927
ENSCING00000014379	-1.44566	2.63744	0.00229696	0.0308719	2.63885
ENSCING00000020221	-1.44472	5.09093	0.00199146	0.0278048	2.70083
ENSCING00000013517	-1.44319	3.93629	0.00209768	0.0288501	2.67826
ENSCING00000001893	-1.44204	6.87495	0.00199724	0.0278048	2.69957
ENSCING00000020604	-1.44097	-3.0719	0.182552	0.562727	0.738613
ENSCING00000024103	-1.43917	2.73807	0.00247628	0.0326948	2.6062
ENSCING00000009993	-1.43848	7.65107	0.00203986	0.0282668	2.6904
ENSCING00000019050	-1.43841	3.1826	0.00229379	0.0308719	2.63945
ENSCING00000025074	-1.43811	-2.43884	0.0841904	0.36546	1.07474
ENSCING00000018104	-1.43755	-1.39504	0.0188592	0.143104	1.72448
ENSCING00000024576	-1.43673	-2.57184	0.0874026	0.373993	1.05848
ENSCING00000015150	-1.4362	3.88172	0.0022247	0.0301448	2.65273
ENSCING00000000639	-1.43594	3.70423	0.00227813	0.0307677	2.64242
ENSCING00000018654	-1.43557	1.82747	0.00290183	0.0366707	2.53733
ENSCING00000008657	-1.43525	6.29705	0.00210228	0.0288652	2.67731
ENSCING00000007365	-1.43409	2.21142	0.00260478	0.0337967	2.58423
ENSCING00000017588	-1.4327	-0.244685	0.00721782	0.0724152	2.14159
ENSCING00000010046	-1.4323	-2.22477	0.042726	0.242737	1.36931
ENSCING00000003900	-1.42923	2.44763	0.00269516	0.0347778	2.56942
ENSCING00000025143	-1.42619	2.29356	0.00283239	0.0360137	2.54785
ENSCING00000022103	-1.42505	6.83701	0.00224628	0.0304123	2.64854
ENSCING00000021357	-1.42368	4.64062	0.00232638	0.0311897	2.63332
ENSCING00000019336	-1.42319	-1.63422	0.0229519	0.163205	1.63918
ENSCING00000014308	-1.42223	-1.89985	0.0358655	0.217141	1.44532
ENSCING00000022580	-1.42206	7.3833	0.00228658	0.0308063	2.64081
ENSCING00000013007	-1.41985	2.22563	0.00271807	0.0349914	2.56574
ENSCING00000014171	-1.4196	0.374927	0.00548138	0.0590116	2.26111
ENSCING00000003882	-1.41898	3.17225	0.00269233	0.0347686	2.56987
ENSCING00000012785	-1.41828	0.315246	0.00528416	0.0572243	2.27702
ENSCING00000023265	-1.41495	-1.60439	0.0197271	0.147253	1.70494
ENSCING00000004648	-1.41487	5.64587	0.00243211	0.0322924	2.61402
ENSCING00000019551	-1.41486	-3.29735	0.20207	0.588801	0.694497
ENSCING00000005989	-1.40995	6.52315	0.00249057	0.0328309	2.6037
ENSCING00000000205	-1.40898	6.93243	0.00250861	0.0329897	2.60057
ENSCING00000020376	-1.40862	-0.873547	0.0104372	0.094854	1.98142
ENSCING00000009737	-1.40694	5.08612	0.00259062	0.0337967	2.5866
ENSCING00000001618	-1.40019	6.28484	0.00268199	0.0346893	2.57154
ENSCING00000020134	-1.39924	-2.21408	0.0641713	0.31269	1.19266
ENSCING00000007235	-1.39894	6.77202	0.00268639	0.034719	2.57083
ENSCING00000007261	-1.39814	5.94926	0.00271293	0.0349525	2.56656
ENSCING00000014004	-1.39774	-2.6166	0.111425	0.431782	0.953017
ENSCING00000003763	-1.39755	1.52231	0.00398583	0.0464235	2.39948
ENSCING00000024808	-1.39754	3.12344	0.00296185	0.0373147	2.52844
ENSCING00000020044	-1.39719	2.9981	0.00307102	0.0382798	2.51272
ENSCING00000024318	-1.3963	6.1778	0.00274678	0.0352511	2.56118
ENSCING00000020755	-1.39531	6.72984	0.00275556	0.0353362	2.55979
ENSCING00000021201	-1.39528	-3.30117	0.284621	0.689562	0.545733
ENSCING00000002012	-1.3952	5.32836	0.00279272	0.0355641	2.55397
ENSCING00000012937	-1.39493	6.16622	0.00277057	0.0354434	2.55743
ENSCING00000002747	-1.39398	4.80239	0.00284676	0.036113	2.54565
ENSCING00000022177	-1.39316	-2.72681	0.180142	0.558323	0.744384
ENSCING00000018910	-1.39306	1.33345	0.00397229	0.0463148	2.40096
ENSCING00000019643	-1.39285	-3.30175	0.284621	0.689562	0.545733
ENSCING00000019591	-1.39197	8.66389	0.00279747	0.0355971	2.55323
ENSCING00000020976	-1.39108	6.70728	0.00283603	0.0360207	2.54729
ENSCING00000005286	-1.3898	5.72388	0.0028771	0.0364417	2.54105
ENSCING00000012449	-1.38916	-3.30222	0.284621	0.689562	0.545733
ENSCING00000024219	-1.38902	1.86632	0.00392133	0.045838	2.40657
ENSCING00000003751	-1.38837	4.19143	0.00303662	0.0379669	2.51761
ENSCING00000014202	-1.38802	4.07981	0.00307324	0.0382798	2.5124
ENSCING00000012614	-1.38765	3.7454	0.00300057	0.0376289	2.5228
ENSCING00000008624	-1.38693	7.71844	0.00290094	0.0366707	2.53746
ENSCING00000018733	-1.38674	-3.3028	0.284621	0.689562	0.545733
ENSCING00000024559	-1.38548	0.149335	0.00778215	0.0767913	2.1089
ENSCING00000015126	-1.3827	5.34263	0.00303942	0.0379732	2.51721
ENSCING00000022802	-1.38263	4.53374	0.00311457	0.038707	2.5066
ENSCING00000016045	-1.38257	-1.35926	0.0250476	0.173837	1.60123
ENSCING00000016074	-1.38125	-1.14569	0.0168611	0.132198	1.77311
ENSCING00000023255	-1.38105	-2.23257	0.0760001	0.343619	1.11919
ENSCING00000003290	-1.37977	2.12039	0.00397369	0.0463148	2.40081
ENSCING00000020855	-1.37816	2.51328	0.00379734	0.0446059	2.42052
ENSCING00000014754	-1.37752	5.53505	0.00314298	0.0390013	2.50266
ENSCING00000020034	-1.3765	1.86466	0.00415019	0.0478315	2.38193
ENSCING00000020138	-1.37624	-2.2081	0.0524356	0.277282	1.28037
ENSCING00000020919	-1.37581	-3.30499	0.284621	0.689562	0.545733
ENSCING00000014583	-1.37102	5.48649	0.00329594	0.0403832	2.48202
ENSCING00000019094	-1.36952	2.17735	0.00396843	0.0463148	2.40138
ENSCING00000014133	-1.36648	5.90499	0.00337064	0.0411457	2.47229
ENSCING00000018820	-1.36612	1.41504	0.00518438	0.0565519	2.2853
ENSCING00000016920	-1.36603	3.55407	0.00368492	0.0437963	2.43357
ENSCING00000019177	-1.36535	1.6705	0.00454348	0.0511749	2.34261
ENSCING00000019931	-1.36383	2.89179	0.00390954	0.045761	2.40787
ENSCING00000011549	-1.36368	4.9554	0.00348649	0.0421238	2.45761
ENSCING00000020583	-1.36327	7.45058	0.00340563	0.0414809	2.4678
ENSCING00000007814	-1.36116	7.33704	0.00345297	0.0418413	2.46181
ENSCING00000007694	-1.35781	1.32334	0.00489433	0.0541032	2.31031
ENSCING00000023742	-1.35725	4.61506	0.00367423	0.0437555	2.43483
ENSCING00000024762	-1.35699	-1.09045	0.0290335	0.191056	1.5371
ENSCING00000008371	-1.35508	7.77281	0.00359093	0.0430703	2.44479
ENSCING00000009864	-1.35507	1.15836	0.00588607	0.0624718	2.23017
ENSCING00000021950	-1.35475	1.45756	0.0050034	0.0549774	2.30073
ENSCING00000005970	-1.35424	4.06618	0.00379509	0.0446059	2.42078
ENSCING00000019766	-1.35402	-3.30937	0.284621	0.689562	0.545733
ENSCING00000009445	-1.35368	2.91503	0.00415561	0.0478606	2.38137
ENSCING00000023435	-1.35349	-2.75153	0.153054	0.511684	0.815154
ENSCING00000001694	-1.35303	3.04053	0.00412019	0.0475855	2.38508
ENSCING00000019727	-1.35301	3.25269	0.00407468	0.047192	2.38991
ENSCING00000000220	-1.3524	4.59679	0.00378973	0.0446059	2.42139
ENSCING00000013209	-1.35239	5.86135	0.00370227	0.0439269	2.43153
ENSCING00000011709	-1.35051	-3.12511	0.248115	0.650499	0.605347
ENSCING00000020668	-1.3484	-3.12566	0.248115	0.650499	0.605347
ENSCING00000021982	-1.34803	-0.416015	0.011296	0.099112	1.94707
ENSCING00000001312	-1.34765	-2.94968	0.166438	0.534416	0.778747
ENSCING00000025186	-1.34741	2.40533	0.00461027	0.0517855	2.33627
ENSCING00000018440	-1.34557	0.478604	0.00772627	0.0763559	2.11203
ENSCING00000019302	-1.34548	3.93752	0.00403711	0.0468226	2.39393
ENSCING00000009947	-1.34493	7.29964	0.00384597	0.045145	2.41499
ENSCING00000013939	-1.3441	2.36909	0.00466751	0.0522609	2.33091
ENSCING00000009158	-1.34202	-0.302251	0.00895521	0.085168	2.04792
ENSCING00000012998	-1.34087	5.70091	0.00400254	0.0465624	2.39766
ENSCING00000015986	-1.34078	1.14398	0.00644953	0.0664438	2.19047
ENSCING00000003515	-1.33945	2.5379	0.00478555	0.0532997	2.32007
ENSCING00000022444	-1.3393	5.29458	0.00406366	0.0470973	2.39108
ENSCING00000020930	-1.33881	-3.12013	0.248115	0.650499	0.605347
ENSCING00000013166	-1.33879	7.58456	0.00400339	0.0465624	2.39757
ENSCING00000020323	-1.33707	5.09672	0.00413411	0.0477128	2.38362
ENSCING00000013053	-1.33594	2.95623	0.0046125	0.0517855	2.33606
ENSCING00000013406	-1.33515	1.75662	0.00525018	0.0570371	2.27983
ENSCING00000016626	-1.33499	8.15303	0.00409746	0.0473892	2.38749
ENSCING00000024523	-1.33458	1.18941	0.00629483	0.0653395	2.20102
ENSCING00000016714	-1.33435	3.11073	0.00462802	0.0518892	2.3346
ENSCING00000007924	-1.33401	-0.387876	0.0141321	0.116211	1.84979
ENSCING00000022378	-1.33323	-2.65235	0.111425	0.431782	0.953017
ENSCING00000006372	-1.3331	8.13447	0.00414901	0.0478315	2.38206
ENSCING00000019835	-1.33264	1.75487	0.00552789	0.0593574	2.25744
ENSCING00000003644	-1.3323	7.52514	0.00417927	0.0480325	2.3789
ENSCING00000014381	-1.33155	3.76087	0.00453339	0.051106	2.34358
ENSCING00000019341	-1.3306	2.11789	0.00523537	0.05692	2.28105
ENSCING00000015839	-1.32966	5.92476	0.00429996	0.0492481	2.36654
ENSCING00000016506	-1.32833	0.397366	0.00908764	0.0859498	2.04155
ENSCING00000023922	-1.32821	0.0433671	0.0104448	0.0948712	1.9811
ENSCING00000017414	-1.32637	3.86981	0.00440507	0.0502428	2.35605
ENSCING00000020505	-1.32512	1.77765	0.0053158	0.0575292	2.27443
ENSCING00000008688	-1.32423	6.33021	0.00443394	0.0502939	2.35321
ENSCING00000009361	-1.32374	7.10974	0.00442752	0.0502641	2.35384
ENSCING00000023095	-1.32332	-0.336493	0.0147229	0.120171	1.83201
ENSCING00000022206	-1.32302	5.10627	0.00454571	0.0511749	2.3424
ENSCING00000006550	-1.32242	2.92628	0.00507834	0.0555589	2.29428
ENSCING00000018264	-1.3213	8.18871	0.00448243	0.0506699	2.34849
ENSCING00000006708	-1.31716	6.11327	0.00464924	0.0520916	2.33262
ENSCING00000017815	-1.31704	-2.40892	0.0670486	0.321771	1.17361
ENSCING00000020171	-1.31526	4.61993	0.00478577	0.0532997	2.32005
ENSCING00000001281	-1.31481	1.68719	0.00586404	0.0622781	2.2318
ENSCING00000021800	-1.31409	5.5187	0.00476628	0.0532224	2.32182
ENSCING00000024876	-1.31399	1.97098	0.00606063	0.0636694	2.21748
ENSCING00000020885	-1.31316	1.82534	0.00621195	0.0647644	2.20677
ENSCING00000001828	-1.31312	5.00304	0.00484951	0.0538225	2.3143
ENSCING00000013175	-1.31125	2.47147	0.00593427	0.0628621	2.22663
ENSCING00000023195	-1.31065	4.02955	0.00506067	0.0554222	2.29579
ENSCING00000018591	-1.30974	3.53783	0.00520561	0.0566772	2.28353
ENSCING00000017616	-1.3094	6.65251	0.00487212	0.0539661	2.31228	myd88
ENSCING00000010010	-1.30824	5.92638	0.00493474	0.0544404	2.30674
ENSCING00000018700	-1.30792	2.83604	0.00552741	0.0593574	2.25748
ENSCING00000022897	-1.30791	6.74252	0.00491991	0.0543132	2.30804
ENSCING00000008909	-1.30735	6.10588	0.00496393	0.0546165	2.30417
ENSCING00000015200	-1.30719	2.7854	0.0056379	0.0603424	2.24888
ENSCING00000019165	-1.30704	-2.53885	0.0874026	0.373993	1.05848
ENSCING00000004258	-1.30568	3.26935	0.00547048	0.0589326	2.26197
ENSCING00000020441	-1.30531	3.33338	0.00546789	0.0589326	2.26218
ENSCING00000003256	-1.30454	7.22172	0.00501638	0.0550833	2.29961
ENSCING00000024178	-1.30409	7.49754	0.00502172	0.0551054	2.29915
ENSCING00000010769	-1.30327	-1.66477	0.0634203	0.310721	1.19777
ENSCING00000011469	-1.30151	0.270618	0.0102942	0.0941541	1.98741
ENSCING00000014715	-1.30083	3.40404	0.00559384	0.0599096	2.25229
ENSCING00000000060	-1.29559	2.45569	0.00661351	0.0677105	2.17957
ENSCING00000009836	-1.29212	1.47124	0.00734072	0.0733361	2.13426
ENSCING00000004937	-1.29172	8.38003	0.00542565	0.0585643	2.26555
ENSCING00000021909	-1.29154	3.05633	0.00616983	0.0645788	2.20973
ENSCING00000013528	-1.29027	4.57393	0.0056902	0.0607446	2.24487
ENSCING00000022658	-1.29026	5.52953	0.00554278	0.0594582	2.25627
ENSCING00000012996	-1.29022	3.49881	0.00591738	0.0627638	2.22787
ENSCING00000021272	-1.28862	-0.717763	0.0323559	0.204326	1.49005
ENSCING00000022962	-1.28819	2.37416	0.00673808	0.0686369	2.17146
ENSCING00000013028	-1.2876	5.68815	0.00564883	0.0603883	2.24804
ENSCING00000001169	-1.28614	3.98632	0.00595711	0.0629438	2.22496
ENSCING00000002075	-1.28589	6.99881	0.00566218	0.0604846	2.24702
ENSCING00000012569	-1.2838	3.4235	0.00613528	0.0643308	2.21217
ENSCING00000011315	-1.28259	7.40982	0.00576829	0.0613784	2.23895
ENSCING00000016384	-1.28252	3.15012	0.00640332	0.0662471	2.1936
ENSCING00000018808	-1.28112	3.02776	0.00623343	0.0648654	2.20527
ENSCING00000022850	-1.28082	2.64391	0.00667414	0.0681301	2.1756
ENSCING00000004777	-1.27979	5.55362	0.00595724	0.0629438	2.22496
ENSCING00000011516	-1.27926	1.39991	0.00859486	0.0827111	2.06576
ENSCING00000012180	-1.27816	5.12824	0.00606061	0.0636694	2.21748
ENSCING00000013579	-1.27792	-2.46656	0.0841904	0.36546	1.07474
ENSCING00000020181	-1.27736	-2.95959	0.166438	0.534416	0.778747
ENSCING00000012977	-1.27531	7.58535	0.0060367	0.063534	2.2192
ENSCING00000006909	-1.27497	5.25458	0.00617922	0.0645863	2.20907
ENSCING00000019965	-1.27287	2.6755	0.00673028	0.0686081	2.17197
ENSCING00000005866	-1.27281	6.42155	0.00616927	0.0645788	2.20977
ENSCING00000006004	-1.27262	6.44719	0.0061858	0.0646142	2.2086
ENSCING00000020615	-1.27095	5.29457	0.00631043	0.0654603	2.19994
ENSCING00000007808	-1.27068	7.52045	0.00622308	0.0647986	2.20599
ENSCING00000006469	-1.27045	8.07844	0.00621942	0.0647986	2.20625
ENSCING00000017949	-1.26998	-0.130529	0.0161146	0.127556	1.79278
ENSCING00000018847	-1.26971	5.26837	0.00636417	0.0658935	2.19626
ENSCING00000011618	-1.26952	0.604547	0.0116684	0.101784	1.93299
ENSCING00000021125	-1.26942	10.3876	0.00624361	0.0649304	2.20456
ENSCING00000019771	-1.26932	3.40377	0.00682864	0.0693538	2.16567
ENSCING00000019307	-1.2683	3.14994	0.00688462	0.0697507	2.16212
ENSCING00000006922	-1.26822	5.22425	0.00642758	0.0663004	2.19195
ENSCING00000010091	-1.2682	0.0243978	0.0154573	0.123959	1.81087
ENSCING00000004808	-1.26536	5.61515	0.00651399	0.0670242	2.18615
ENSCING00000021636	-1.2652	3.5428	0.00684479	0.069475	2.16464
ENSCING00000021539	-1.26467	3.6844	0.00693437	0.0702115	2.15899	NM_001114128
ENSCING00000022896	-1.26376	-0.863837	0.0204002	0.15071	1.69036
ENSCING00000007468	-1.26308	-0.593267	0.018834	0.143104	1.72506
ENSCING00000018867	-1.26174	3.01878	0.00731078	0.0730812	2.13604
ENSCING00000020102	-1.26104	2.23038	0.00811109	0.0794925	2.09092
ENSCING00000013436	-1.26034	1.69635	0.00851167	0.0821981	2.06999
ENSCING00000003230	-1.25742	6.39971	0.00680168	0.0691501	2.16738
ENSCING00000019397	-1.25687	1.02415	0.010536	0.0953574	1.97732
ENSCING00000004385	-1.25615	6.63859	0.00685532	0.0695391	2.16397
ENSCING00000019247	-1.25614	1.28059	0.00993807	0.0916301	2.0027
ENSCING00000014188	-1.25605	1.39174	0.00962286	0.0895241	2.0167
ENSCING00000007866	-1.25528	6.98833	0.00687046	0.06965	2.16301
ENSCING00000023013	-1.25507	4.31167	0.00714612	0.0719582	2.14593
ENSCING00000024023	-1.25345	2.28556	0.00818351	0.0799649	2.08706
ENSCING00000021651	-1.25329	0.970435	0.0127762	0.108128	1.8936
ENSCING00000011260	-1.25302	2.47519	0.00798837	0.0784296	2.09754
ENSCING00000018051	-1.25215	4.06347	0.00730548	0.0730725	2.13635
ENSCING00000013162	-1.25094	0.494487	0.0131967	0.110446	1.87953
ENSCING00000015031	-1.24958	5.58761	0.00720457	0.0723332	2.14239
ENSCING00000011914	-1.24936	2.09313	0.00886523	0.0846711	2.05231
ENSCING00000014565	-1.24861	2.75504	0.00833254	0.0808467	2.07922
ENSCING00000011550	-1.24844	3.22687	0.00788627	0.0775194	2.10313
ENSCING00000021020	-1.24695	0.559312	0.0126657	0.107584	1.89737
ENSCING00000005440	-1.24472	-2.01749	0.0850626	0.367795	1.07026
ENSCING00000011967	-1.24462	0.171508	0.0150599	0.121897	1.82218
ENSCING00000021441	-1.24442	-1.04982	0.0356825	0.216316	1.44755
ENSCING00000002352	-1.24366	5.74309	0.00747684	0.0743809	2.12628	NM_001078494
ENSCING00000025148	-1.24205	2.61447	0.00877304	0.0838877	2.05685
ENSCING00000021706	-1.24182	2.96502	0.00829905	0.080664	2.08097
ENSCING00000019986	-1.24091	3.51705	0.0081207	0.0795249	2.09041
ENSCING00000014393	-1.24035	-1.32138	0.0401731	0.233047	1.39606
ENSCING00000021459	-1.23937	-3.36062	0.284621	0.689562	0.545733
ENSCING00000018902	-1.23937	-3.36062	0.284621	0.689562	0.545733
ENSCING00000019200	-1.23909	-2.98029	0.220099	0.612233	0.657383
ENSCING00000018449	-1.23889	-3.1361	0.335357	0.742906	0.474493
ENSCING00000021429	-1.23814	2.23111	0.00861409	0.0827674	2.06479
ENSCING00000021447	-1.23772	2.87403	0.00846644	0.0819051	2.0723
ENSCING00000020214	-1.2372	-0.044825	0.015691	0.125166	1.80435
ENSCING00000018959	-1.23688	0.451567	0.0121375	0.104763	1.91587
ENSCING00000011458	-1.23526	-1.26143	0.0321101	0.2032	1.49336
ENSCING00000013677	-1.23504	3.03295	0.0086744	0.0831855	2.06176
ENSCING00000007500	-1.23351	7.74986	0.00785008	0.0772556	2.10513
ENSCING00000011972	-1.23302	-1.27254	0.0360073	0.217759	1.44361
ENSCING00000018038	-1.23285	3.41158	0.00854564	0.0824297	2.06826
ENSCING00000002300	-1.23224	3.85047	0.00835859	0.0810518	2.07787
ENSCING00000021780	-1.23152	4.25175	0.00821508	0.080131	2.08539
ENSCING00000023389	-1.23107	2.51951	0.00918203	0.0865549	2.03706
ENSCING00000002608	-1.23037	5.66508	0.00810249	0.0794554	2.09138
ENSCING00000020483	-1.23011	2.99129	0.00901661	0.0855663	2.04496
ENSCING00000018405	-1.22998	-3.00747	0.220099	0.612233	0.657383
ENSCING00000018142	-1.22959	0.317977	0.0154946	0.124148	1.80982
ENSCING00000013134	-1.22934	4.85215	0.00826935	0.0805652	2.08253
ENSCING00000005519	-1.22889	-0.565778	0.0176461	0.13615	1.75335
ENSCING00000011582	-1.22676	5.47901	0.00832026	0.080775	2.07986
ENSCING00000020533	-1.22495	3.61736	0.0088291	0.0843749	2.05408
ENSCING00000020605	-1.2249	1.53258	0.0106367	0.095911	1.97319
ENSCING00000024880	-1.22396	-0.758265	0.0298037	0.194046	1.52573
ENSCING00000008609	-1.22287	8.51387	0.00837196	0.0811338	2.07717
ENSCING00000006221	-1.22246	3.66776	0.00895853	0.085168	2.04776
ENSCING00000023894	-1.22162	-3.36389	0.398068	0.795268	0.400043
ENSCING00000003353	-1.22032	6.52621	0.00855724	0.082434	2.06767
ENSCING00000017066	-1.21971	2.65537	0.00983241	0.0908589	2.00734
ENSCING00000002311	-1.21968	5.42317	0.00869701	0.0833539	2.06063
ENSCING00000018638	-1.21967	-2.29098	0.117166	0.444734	0.931199
ENSCING00000012531	-1.21805	-0.124045	0.0205319	0.151276	1.68757
ENSCING00000024162	-1.21769	0.942478	0.0142908	0.117282	1.84494
ENSCING00000024988	-1.21753	3.19375	0.00953443	0.0889521	2.02071
ENSCING00000012798	-1.2164	7.91528	0.00871638	0.0834426	2.05966
ENSCING00000019389	-1.21573	8.21248	0.00875431	0.0837572	2.05778
ENSCING00000022688	-1.21524	4.23672	0.00911063	0.0861179	2.04045
ENSCING00000023559	-1.2146	2.33099	0.0107138	0.0964647	1.97006
ENSCING00000018776	-1.21349	-0.9844	0.0355439	0.215947	1.44923
ENSCING00000018913	-1.21278	-3.36552	0.398068	0.795268	0.400043
ENSCING00000018018	-1.21278	-3.36552	0.398068	0.795268	0.400043
ENSCING00000019071	-1.21231	-1.41931	0.0410133	0.236424	1.38708
ENSCING00000020603	-1.21147	4.31229	0.00935326	0.0878079	2.02904
ENSCING00000023045	-1.21084	2.7565	0.0100244	0.0922718	1.99894
ENSCING00000014536	-1.21072	4.88138	0.00924635	0.0870518	2.03403
ENSCING00000011424	-1.21026	3.51253	0.00979341	0.0906	2.00907
ENSCING00000019020	-1.21017	-3.3661	0.398068	0.795268	0.400043
ENSCING00000018484	-1.21017	-3.3661	0.398068	0.795268	0.400043
ENSCING00000002892	-1.20954	1.70903	0.0120333	0.104306	1.91961
ENSCING00000018809	-1.20944	3.95866	0.00948681	0.0887587	2.02288
ENSCING00000010108	-1.20894	0.762507	0.0152437	0.122783	1.81691
ENSCING00000018150	-1.20766	-2.72446	0.180142	0.558323	0.744384
ENSCING00000019634	-1.20748	3.73797	0.00963097	0.089549	2.01633
ENSCING00000021506	-1.20616	-2.27144	0.0919101	0.385976	1.03664
ENSCING00000024510	-1.20554	4.99251	0.00946944	0.0886465	2.02368
ENSCING00000002945	-1.20535	6.91068	0.0093662	0.0878793	2.02844
ENSCING00000003218	-1.20535	-3.01979	0.28978	0.696736	0.537932
ENSCING00000014755	-1.2047	5.5736	0.0095143	0.0888647	2.02162
ENSCING00000001711	-1.20435	5.47627	0.00953392	0.0889521	2.02073
ENSCING00000011966	-1.20377	0.430704	0.01692	0.132338	1.7716
ENSCING00000012253	-1.2035	3.38101	0.010349	0.0943121	1.9851
ENSCING00000014612	-1.20331	3.20901	0.0103154	0.094214	1.98652
ENSCING00000022670	-1.20266	1.5079	0.0125725	0.107012	1.90058
ENSCING00000004093	-1.20204	5.98014	0.00961319	0.0894846	2.01713
ENSCING00000007714	-1.20179	4.69933	0.00971675	0.0901435	2.01248
ENSCING00000022591	-1.2	2.84598	0.0110615	0.0979393	1.95619
ENSCING00000020341	-1.19993	1.97132	0.0123782	0.106024	1.90734
ENSCING00000015284	-1.19832	8.8973	0.00972631	0.0901654	2.01205
ENSCING00000010189	-1.19818	3.3479	0.010495	0.0951175	1.97902
ENSCING00000018907	-1.19708	-0.718259	0.0377492	0.224996	1.42309
ENSCING00000018098	-1.19627	3.83807	0.0104266	0.0948099	1.98186
ENSCING00000015242	-1.19463	0.456399	0.0185841	0.141799	1.73086
ENSCING00000023967	-1.1926	-3.36936	0.398068	0.795268	0.400043
ENSCING00000022248	-1.19209	5.02012	0.0103147	0.094214	1.98654
ENSCING00000009080	-1.19155	-0.929847	0.0421315	0.240768	1.37539
ENSCING00000020686	-1.19086	8.27268	0.010182	0.0933481	1.99217
ENSCING00000001369	-1.19078	7.1747	0.0102123	0.0935314	1.99088	NM_001078317
ENSCING00000017981	-1.19001	3.79174	0.0107545	0.0966211	1.96841
ENSCING00000021187	-1.19	-3.36995	0.398068	0.795268	0.400043
ENSCING00000018663	-1.18885	-2.47936	0.124188	0.460998	0.905921
ENSCING00000006275	-1.18863	4.05622	0.0108375	0.0972072	1.96507
ENSCING00000019230	-1.18761	2.11471	0.0126521	0.107524	1.89784
ENSCING00000007312	-1.18723	5.74182	0.0105499	0.0954055	1.97675
ENSCING00000004793	-1.18606	4.13958	0.0109492	0.0975885	1.96062
ENSCING00000023213	-1.18559	0.884434	0.0166894	0.131038	1.77756
ENSCING00000006324	-1.18485	6.3865	0.0106147	0.095846	1.97409
ENSCING00000017891	-1.18434	-3.18624	0.335357	0.742906	0.474493
ENSCING00000015020	-1.18433	-0.520382	0.0281243	0.187354	1.55092
ENSCING00000008187	-1.18397	3.03097	0.0116792	0.101824	1.93259
ENSCING00000013335	-1.18308	7.28224	0.0107129	0.0964647	1.97009
ENSCING00000018171	-1.18187	3.23945	0.0117282	0.102144	1.93077
ENSCING00000003260	-1.18149	2.204	0.0126972	0.107685	1.89629
ENSCING00000025051	-1.18134	4.23868	0.0112118	0.0988988	1.95032
ENSCING00000019477	-1.18126	-3.37157	0.398068	0.795268	0.400043
ENSCING00000024000	-1.18126	-3.37157	0.398068	0.795268	0.400043
ENSCING00000019783	-1.18113	-3.17962	0.335357	0.742906	0.474493
ENSCING00000021055	-1.17983	-3.18735	0.335357	0.742906	0.474493
ENSCING00000012101	-1.17949	0.4208	0.0192169	0.144622	1.71632
ENSCING00000023960	-1.17866	-3.37215	0.398068	0.795268	0.400043
ENSCING00000018912	-1.17786	-1.82513	0.0771027	0.346636	1.11293
ENSCING00000014588	-1.17778	4.73151	0.0113292	0.0993498	1.9458
ENSCING00000011900	-1.1777	5.14869	0.0112195	0.0989067	1.95003
ENSCING00000023963	-1.17721	2.15518	0.0133314	0.11129	1.87513
ENSCING00000020187	-1.17538	7.20462	0.0112247	0.0989067	1.94983
ENSCING00000013204	-1.1753	6.32993	0.0112847	0.099112	1.94751
ENSCING00000016502	-1.17511	1.87997	0.0140859	0.116062	1.85122
ENSCING00000009089	-1.17402	8.35733	0.0112727	0.099112	1.94797
ENSCING00000005347	-1.17392	8.02275	0.0112908	0.099112	1.94728
ENSCING00000022188	-1.17302	4.89022	0.0116365	0.101613	1.93418	NM_001078346
ENSCING00000008834	-1.17221	3.80203	0.0121388	0.104763	1.91583
ENSCING00000006933	-1.17151	8.88741	0.0114395	0.100158	1.94159	nfkb
ENSCING00000021279	-1.17079	0.791974	0.0176051	0.13615	1.75436
ENSCING00000014249	-1.17059	7.43098	0.0115325	0.100811	1.93808
ENSCING00000014101	-1.17011	-0.574604	0.0372719	0.222633	1.42862
ENSCING00000012601	-1.16975	1.31282	0.016278	0.128358	1.7884
ENSCING00000021480	-1.16923	-2.60492	0.165476	0.533764	0.781265
ENSCING00000014264	-1.16734	0.570599	0.0207617	0.152321	1.68274
ENSCING00000020503	-1.16673	3.7326	0.0124872	0.106616	1.90354
ENSCING00000008686	-1.16593	8.22192	0.0118369	0.102927	1.92676
ENSCING00000007232	-1.165	4.09349	0.012411	0.106185	1.90619
ENSCING00000016712	-1.16498	1.53889	0.0148486	0.120968	1.82831
ENSCING00000018493	-1.1647	-3.0088	0.220099	0.612233	0.657383
ENSCING00000014591	-1.16415	4.54814	0.0122846	0.105543	1.91064
ENSCING00000013381	-1.16368	5.47189	0.0121622	0.104763	1.91499
ENSCING00000021113	-1.16336	-3.19055	0.335357	0.742906	0.474493
ENSCING00000004687	-1.16289	7.52169	0.0120802	0.104461	1.91792
ENSCING00000014058	-1.16201	2.19277	0.0148933	0.121192	1.82701
ENSCING00000022409	-1.16163	3.19908	0.0131465	0.110205	1.88119
ENSCING00000004157	-1.16144	4.84404	0.0122847	0.105543	1.91063
ENSCING00000003002	-1.16135	8.83479	0.0121531	0.104763	1.91531
ENSCING00000021014	-1.16111	-3.19111	0.335357	0.742906	0.474493
ENSCING00000024364	-1.15968	-3.00498	0.220099	0.612233	0.657383
ENSCING00000004216	-1.15897	7.30737	0.0123669	0.106024	1.90774
ENSCING00000001612	-1.15868	-3.37598	0.398068	0.795268	0.400043
ENSCING00000020610	-1.15868	-3.37598	0.398068	0.795268	0.400043
ENSCING00000011812	-1.15822	4.79155	0.0126431	0.107502	1.89815
ENSCING00000012490	-1.15786	3.30999	0.0133683	0.11143	1.87392
ENSCING00000020655	-1.15731	1.71004	0.0160216	0.127064	1.79529
ENSCING00000024144	-1.15712	2.66745	0.0142166	0.116848	1.8472
ENSCING00000009504	-1.1565	6.98901	0.0125601	0.106961	1.90101
ENSCING00000020760	-1.15649	4.72298	0.0128899	0.108705	1.88975
ENSCING00000022443	-1.15566	1.99438	0.014987	0.121546	1.82429
ENSCING00000007786	-1.15562	4.08355	0.0131848	0.110446	1.87993
ENSCING00000025055	-1.15497	2.3625	0.0149487	0.121295	1.8254
ENSCING00000000430	-1.15493	3.30004	0.0137137	0.113576	1.86285
ENSCING00000020756	-1.15483	0.912634	0.0184639	0.141143	1.73368
ENSCING00000011697	-1.15317	3.46624	0.0137967	0.114136	1.86022
ENSCING00000021494	-1.15281	7.96457	0.0128039	0.108256	1.89266
ENSCING00000020070	-1.15263	-0.814229	0.041646	0.23907	1.38043
ENSCING00000021325	-1.15251	5.02019	0.0131182	0.110068	1.88212
ENSCING00000001042	-1.15237	4.49679	0.0132839	0.111063	1.87667
ENSCING00000020349	-1.15226	4.52621	0.0131479	0.110205	1.88114
ENSCING00000019089	-1.15167	1.56741	0.0170763	0.132812	1.76761
ENSCING00000012679	-1.15142	5.57308	0.0130471	0.109805	1.88449
ENSCING00000011868	-1.15129	4.4787	0.013344	0.11134	1.87471
ENSCING00000001907	-1.15093	4.34063	0.0133591	0.111409	1.87422
ENSCING00000003736	-1.1509	2.16607	0.0150558	0.121897	1.8223
ENSCING00000019894	-1.15003	2.48746	0.0150988	0.122137	1.82106
ENSCING00000023379	-1.14939	2.78195	0.014908	0.121202	1.82658
ENSCING00000022108	-1.14911	2.8758	0.0145048	0.118685	1.83849
ENSCING00000013787	-1.14899	8.27116	0.0130974	0.110061	1.88282
ENSCING00000013645	-1.14816	2.19365	0.0152512	0.122784	1.8167
ENSCING00000012784	-1.14796	1.88352	0.016246	0.128289	1.78925
ENSCING00000004504	-1.14769	7.63403	0.0131929	0.110446	1.87966
ENSCING00000000033	-1.14457	8.45755	0.0134322	0.111905	1.87185	NM_001078457
ENSCING00000014810	-1.1445	2.41605	0.0155002	0.124148	1.80966
ENSCING00000023024	-1.14418	1.08888	0.0184377	0.141073	1.73429
ENSCING00000018063	-1.14381	3.04475	0.0147347	0.120208	1.83166
ENSCING00000021192	-1.14346	2.22033	0.0158063	0.12578	1.80117
ENSCING00000018257	-1.14344	1.36968	0.0207752	0.152321	1.68245
ENSCING00000012991	-1.14299	6.63179	0.0136267	0.113036	1.86561
ENSCING00000002050	-1.14294	7.54486	0.0135775	0.112831	1.86718
ENSCING00000022675	-1.14251	4.14892	0.0141219	0.116211	1.85011
ENSCING00000021220	-1.14125	-1.88278	0.0795025	0.353764	1.09962
ENSCING00000007908	-1.14117	0.101257	0.0264521	0.179731	1.57754
ENSCING00000000815	-1.14103	4.09705	0.0142598	0.117112	1.84589
ENSCING00000021452	-1.14063	4.82598	0.0141316	0.116211	1.84981
ENSCING00000013932	-1.14044	0.356754	0.0260241	0.17805	1.58462
ENSCING00000012581	-1.13954	1.36399	0.0185418	0.141542	1.73185
ENSCING00000002689	-1.13933	1.36162	0.017687	0.13615	1.75235
ENSCING00000018183	-1.13839	2.18103	0.0170025	0.132426	1.76949
ENSCING00000013981	-1.13835	2.69787	0.0155274	0.12422	1.8089
ENSCING00000010159	-1.13767	4.78795	0.0143028	0.117323	1.84458
ENSCING00000019729	-1.13756	-0.743803	0.0323624	0.204326	1.48996
ENSCING00000009286	-1.13725	-0.764797	0.0352016	0.214987	1.45344
ENSCING00000023525	-1.13686	-2.3444	0.100491	0.406819	0.997872
ENSCING00000011521	-1.1357	6.17407	0.0142629	0.117112	1.84579
ENSCING00000009824	-1.13517	6.15731	0.0143142	0.117358	1.84423
ENSCING00000003570	-1.13446	4.43988	0.014717	0.120171	1.83218
ENSCING00000018652	-1.1343	0.456757	0.0208352	0.152693	1.6812
ENSCING00000014342	-1.13395	5.97589	0.0144212	0.118118	1.841
ENSCING00000011952	-1.13253	7.01404	0.0144536	0.118324	1.84003
ENSCING00000024658	-1.13207	-3.19701	0.449723	0.834849	0.347055
ENSCING00000023028	-1.13152	2.13237	0.0175315	0.135713	1.75618
ENSCING00000000371	-1.12932	5.18145	0.0150129	0.121643	1.82354
ENSCING00000004180	-1.12741	6.5158	0.014935	0.121243	1.8258
ENSCING00000002303	-1.12724	3.60641	0.0157672	0.125529	1.80225
ENSCING00000000018	-1.12687	0.404982	0.0231671	0.164522	1.63513
ENSCING00000023318	-1.12668	2.44075	0.0172425	0.133978	1.7634
ENSCING00000011510	-1.12579	5.23979	0.0152098	0.122689	1.81788
ENSCING00000007643	-1.12555	3.91312	0.0156617	0.125051	1.80516
ENSCING00000023985	-1.12535	0.931588	0.0225455	0.160939	1.64694
ENSCING00000012740	-1.12449	2.72768	0.0168784	0.13227	1.77267
ENSCING00000014473	-1.12312	3.36368	0.0162652	0.128329	1.78874
ENSCING00000023816	-1.12237	-0.955886	0.0463783	0.25591	1.33368
ENSCING00000004956	-1.12073	3.86641	0.0162666	0.128329	1.7887
ENSCING00000014440	-1.12069	2.45194	0.0176616	0.13615	1.75297
ENSCING00000017874	-1.11925	-2.60472	0.165476	0.533764	0.781265
ENSCING00000013139	-1.11921	5.92681	0.0157228	0.125297	1.80347
ENSCING00000002798	-1.11843	6.90178	0.0157105	0.125259	1.80381
ENSCING00000023239	-1.11839	1.94587	0.0190204	0.143717	1.72078
ENSCING00000015123	-1.11831	5.15043	0.0159791	0.126849	1.79645
ENSCING00000022089	-1.11828	1.45872	0.0207679	0.152321	1.68261
ENSCING00000009357	-1.1178	5.85294	0.0158702	0.126227	1.79942
ENSCING00000006177	-1.11747	2.23977	0.0182486	0.139756	1.73877
ENSCING00000003596	-1.11728	8.95489	0.0157447	0.125411	1.80287
ENSCING00000021832	-1.11623	5.96179	0.0159655	0.126802	1.79682
ENSCING00000009348	-1.11548	5.06471	0.016168	0.127857	1.79134
ENSCING00000022169	-1.11508	1.82597	0.0194088	0.145337	1.712
ENSCING00000022367	-1.11502	0.1292	0.0333657	0.20841	1.4767
ENSCING00000003650	-1.11457	3.71176	0.0166752	0.130989	1.77793
ENSCING00000005412	-1.11346	3.76207	0.0168886	0.132287	1.77241
ENSCING00000023702	-1.11216	4.47091	0.016651	0.130861	1.77856
ENSCING00000018627	-1.11069	3.28623	0.0175158	0.135655	1.75657
ENSCING00000012951	-1.11069	4.28894	0.0169519	0.132338	1.77078
ENSCING00000008669	-1.11068	0.553679	0.0275299	0.185148	1.5602
ENSCING00000003771	-1.1101	8.85644	0.0164158	0.129197	1.78474
ENSCING00000023674	-1.10848	1.1721	0.0220374	0.158616	1.65684
ENSCING00000005596	-1.10762	4.81528	0.0170223	0.132517	1.76898
ENSCING00000018138	-1.10726	3.7946	0.0174765	0.135414	1.75754
ENSCING00000020807	-1.10667	5.81185	0.016931	0.132338	1.77132
ENSCING00000019318	-1.10612	4.15138	0.0174042	0.135108	1.75934
ENSCING00000012236	-1.10603	-1.34767	0.0699185	0.329978	1.15541
ENSCING00000023274	-1.10594	5.15914	0.017111	0.13302	1.76672
ENSCING00000019904	-1.10549	1.32435	0.0232879	0.165238	1.63287
ENSCING00000024552	-1.10506	2.32853	0.0192466	0.144648	1.71564
ENSCING00000003216	-1.10423	1.32324	0.0207392	0.15226	1.68321
ENSCING00000018791	-1.10253	2.71898	0.0190916	0.143972	1.71916
ENSCING00000012995	-1.10176	0.483043	0.0253556	0.175165	1.59593
ENSCING00000021697	-1.10032	2.43938	0.0199224	0.148174	1.70066
ENSCING00000023811	-1.09952	2.44958	0.0197706	0.147443	1.70398
ENSCING00000020106	-1.09857	-0.147909	0.0339067	0.210283	1.46971
ENSCING00000013394	-1.09827	4.10951	0.0181811	0.139304	1.74038
ENSCING00000016191	-1.09818	4.27536	0.018288	0.139993	1.73783
ENSCING00000021396	-1.09507	1.79276	0.0228665	0.162738	1.6408
ENSCING00000017044	-1.09448	-1.5186	0.0749135	0.341036	1.12544
ENSCING00000004480	-1.09422	6.85964	0.0180615	0.13858	1.74325
ENSCING00000024044	-1.09383	4.27119	0.0184545	0.141137	1.7339
ENSCING00000019788	-1.09379	3.10917	0.0194065	0.145337	1.71205
ENSCING00000025030	-1.09343	3.93729	0.0188367	0.143104	1.725
ENSCING00000021939	-1.09304	3.09837	0.0202547	0.150037	1.69347
ENSCING00000003407	-1.09293	1.71869	0.0213543	0.154916	1.67052	NM_001032429
ENSCING00000004891	-1.09269	3.71529	0.0190262	0.143717	1.72065
ENSCING00000013041	-1.09263	3.29604	0.0193817	0.145332	1.71261
ENSCING00000008795	-1.092	3.6472	0.019245	0.144648	1.71568
ENSCING00000002108	-1.09154	4.6758	0.0187305	0.142653	1.72745
ENSCING00000019010	-1.09039	3.70815	0.0193529	0.145228	1.71325
ENSCING00000019288	-1.08939	-1.92138	0.120803	0.454282	0.917924
ENSCING00000022123	-1.08935	-0.253077	0.0426419	0.242593	1.37016
ENSCING00000021101	-1.08929	8.38332	0.0184985	0.141342	1.73286
ENSCING00000003090	-1.08896	4.97315	0.0188904	0.143221	1.72376
ENSCING00000005644	-1.08866	4.21196	0.0191964	0.144599	1.71678
ENSCING00000008210	-1.08746	2.5154	0.0213732	0.154916	1.67013
ENSCING00000011564	-1.08713	5.17801	0.0190304	0.143717	1.72055
ENSCING00000016786	-1.08709	1.19882	0.0248998	0.173249	1.6038
ENSCING00000006660	-1.08594	5.56109	0.0190745	0.143944	1.71955
ENSCING00000012994	-1.08566	8.15285	0.0188919	0.143221	1.72372
ENSCING00000005558	-1.08481	6.93237	0.019033	0.143717	1.72049
ENSCING00000010058	-1.08429	7.91784	0.0190357	0.143717	1.72043
ENSCING00000009665	-1.08324	12.4198	0.0191123	0.144032	1.71869
ENSCING00000018509	-1.08313	-0.762966	0.0519052	0.275537	1.28479
ENSCING00000003538	-1.08237	8.54075	0.0192346	0.144648	1.71592	NM_001078215
ENSCING00000014120	-1.08231	0.845067	0.0280179	0.186982	1.55257
ENSCING00000014327	-1.08211	4.17006	0.0200439	0.148944	1.69802
ENSCING00000006260	-1.08206	4.37614	0.019899	0.148068	1.70117
ENSCING00000014656	-1.08181	2.49686	0.0220958	0.158828	1.65569
ENSCING00000010660	-1.08176	-1.62019	0.0812717	0.357878	1.09006
ENSCING00000024953	-1.07921	-3.06438	0.28978	0.696736	0.537932
ENSCING00000019037	-1.0789	-2.78688	0.197987	0.58483	0.703364
ENSCING00000024898	-1.07821	3.40013	0.0209774	0.153275	1.67825
ENSCING00000022907	-1.07794	2.92513	0.0217095	0.156597	1.66335
ENSCING00000009644	-1.07789	0.179283	0.0318739	0.202092	1.49657
ENSCING00000010780	-1.07677	9.67719	0.0198383	0.147749	1.70249
ENSCING00000023315	-1.07648	5.47129	0.0201071	0.149183	1.69665
ENSCING00000002630	-1.07564	6.15541	0.0200549	0.148959	1.69778
ENSCING00000014296	-1.07539	3.80042	0.0209238	0.153073	1.67936
ENSCING00000010274	-1.07521	0.574628	0.0305255	0.196827	1.51534
ENSCING00000006807	-1.07409	4.05679	0.0209242	0.153073	1.67935
ENSCING00000021986	-1.07382	-2.91474	0.255204	0.657689	0.593112
ENSCING00000022066	-1.07351	4.90833	0.0207114	0.152234	1.68379
ENSCING00000003434	-1.07285	6.87643	0.0203753	0.150614	1.6909
ENSCING00000000262	-1.07231	2.56092	0.0228239	0.162574	1.64161
ENSCING00000018362	-1.07137	4.12645	0.0211697	0.154186	1.67428
ENSCING00000019817	-1.07137	0.0986707	0.0476944	0.261591	1.32153
ENSCING00000024107	-1.07062	6.4791	0.0206769	0.152115	1.68451
ENSCING00000019215	-1.07002	3.08697	0.0225122	0.160771	1.64758
ENSCING00000014471	-1.06901	5.82761	0.0209475	0.153176	1.67887
ENSCING00000012681	-1.06888	3.07874	0.0217655	0.156932	1.66223
ENSCING00000016915	-1.0688	5.0791	0.0211215	0.154023	1.67528
ENSCING00000019016	-1.06845	0.0826014	0.0383246	0.226706	1.41652
ENSCING00000007544	-1.06814	8.26722	0.0208536	0.15276	1.68082
ENSCING00000020545	-1.06782	3.54342	0.0221496	0.159145	1.65463
ENSCING00000025083	-1.06781	-1.28774	0.0762298	0.343975	1.11788
ENSCING00000022274	-1.06728	0.582187	0.0315754	0.201418	1.50065
ENSCING00000023599	-1.06689	-0.635316	0.0435052	0.245347	1.36146
ENSCING00000017882	-1.06585	-2.53902	0.165476	0.533764	0.781265
ENSCING00000012968	-1.06584	-0.124934	0.041728	0.239374	1.37957
ENSCING00000024723	-1.06448	-0.0833985	0.0412411	0.237146	1.38467
ENSCING00000000092	-1.06372	6.96432	0.0214376	0.155203	1.66882
ENSCING00000017394	-1.06368	3.82509	0.0223507	0.160207	1.65071
ENSCING00000019585	-1.06362	4.21371	0.022068	0.158767	1.65624
ENSCING00000014854	-1.06359	1.05369	0.0297727	0.194046	1.52618
ENSCING00000009444	-1.06344	6.3638	0.0215354	0.155613	1.66685
ENSCING00000019653	-1.06322	3.38912	0.0228568	0.162738	1.64098
ENSCING00000004243	-1.0628	5.02574	0.0218493	0.157468	1.66056
ENSCING00000013371	-1.06266	2.28429	0.0245198	0.171473	1.61048
ENSCING00000023905	-1.06258	5.0726	0.0218883	0.15768	1.65979
ENSCING00000018818	-1.06218	4.94559	0.0220014	0.158425	1.65755
ENSCING00000008294	-1.06065	1.03837	0.0255506	0.175996	1.5926
ENSCING00000020941	-1.06063	-2.62576	0.256766	0.659662	0.590462
ENSCING00000014541	-1.06048	5.33807	0.0220894	0.158828	1.65582
ENSCING00000025169	-1.06022	3.41159	0.0229477	0.163205	1.63926
ENSCING00000016722	-1.06013	-1.28609	0.0699185	0.329978	1.15541
ENSCING00000003714	-1.05859	1.5383	0.0273894	0.184655	1.56242
ENSCING00000021242	-1.05858	-2.21017	0.150934	0.509443	0.821212
ENSCING00000018422	-1.05813	3.62821	0.0233581	0.165452	1.63156
ENSCING00000019818	-1.05773	6.35835	0.0222233	0.159398	1.65319
ENSCING00000019251	-1.05601	-0.331562	0.0461802	0.255329	1.33554
ENSCING00000022458	-1.05556	1.6981	0.0281322	0.187354	1.5508
ENSCING00000001672	-1.0554	7.91896	0.0224143	0.160488	1.64948
ENSCING00000002530	-1.05521	0.830924	0.0314018	0.200952	1.50304
ENSCING00000012533	-1.05519	2.15249	0.0258075	0.177322	1.58825
ENSCING00000014578	-1.05509	1.75515	0.0269406	0.182231	1.56959
ENSCING00000008893	-1.05497	8.85313	0.0224309	0.160538	1.64915
ENSCING00000019639	-1.05497	3.10308	0.0241843	0.169991	1.61647
ENSCING00000020968	-1.05474	-1.48084	0.0923761	0.386708	1.03444
ENSCING00000008665	-1.05462	6.16432	0.0225999	0.161249	1.64589
ENSCING00000016278	-1.05412	-1.22419	0.0745227	0.34025	1.12771
ENSCING00000019988	-1.05293	-1.07876	0.0577798	0.293686	1.23822
ENSCING00000019960	-1.05281	-2.06562	0.133881	0.479197	0.87328
ENSCING00000000778	-1.05236	3.29015	0.0244659	0.171264	1.61144
ENSCING00000013370	-1.05218	-3.06261	0.28978	0.696736	0.537932
ENSCING00000020671	-1.05204	1.32505	0.030491	0.196827	1.51583
ENSCING00000024921	-1.05167	2.61868	0.0258517	0.177551	1.58751
ENSCING00000022788	-1.05042	0.374076	0.0355465	0.215947	1.4492
ENSCING00000019940	-1.04995	4.382	0.0236986	0.167791	1.62528
ENSCING00000021827	-1.04943	4.34177	0.0238568	0.16819	1.62239
ENSCING00000012089	-1.04909	2.39077	0.0264505	0.179731	1.57757
ENSCING00000024338	-1.04906	3.33442	0.0246137	0.17191	1.60882
ENSCING00000004255	-1.049	7.01355	0.0232671	0.165161	1.63326
ENSCING00000007655	-1.04878	4.66987	0.023737	0.167919	1.62457
ENSCING00000018279	-1.04872	-0.471003	0.0477248	0.261591	1.32126
ENSCING00000020784	-1.04863	1.34251	0.0304897	0.196827	1.51585
ENSCING00000016213	-1.04757	2.12119	0.028663	0.189601	1.54268
ENSCING00000001469	-1.04728	3.74037	0.0244731	0.171264	1.61131
ENSCING00000013776	-1.0472	1.71353	0.0295179	0.193319	1.52991
ENSCING00000024556	-1.0468	-0.465247	0.050942	0.272086	1.29292
ENSCING00000018708	-1.0463	6.28226	0.0237321	0.167919	1.62466
ENSCING00000013810	-1.04563	4.36099	0.0243264	0.170553	1.61392
ENSCING00000015602	-1.04485	2.73308	0.0259469	0.177733	1.58592
ENSCING00000007218	-1.04447	5.09374	0.0242708	0.170352	1.61492
ENSCING00000020537	-1.04442	5.55691	0.0240485	0.169252	1.61891
ENSCING00000024598	-1.04422	1.06792	0.0335785	0.209203	1.47394
ENSCING00000022410	-1.04419	1.96605	0.0277418	0.185967	1.55687
ENSCING00000012881	-1.04304	6.8128	0.0240764	0.169377	1.61841
ENSCING00000013412	-1.04249	3.23395	0.0256634	0.176626	1.59069
ENSCING00000006702	-1.04145	5.5269	0.0244796	0.171264	1.6112
ENSCING00000009525	-1.04141	7.66543	0.0242253	0.170206	1.61573
ENSCING00000019243	-1.04096	2.37669	0.0280738	0.187204	1.5517
ENSCING00000021900	-1.03965	5.44236	0.0247264	0.172487	1.60684
ENSCING00000024793	-1.03964	6.34153	0.0245755	0.171716	1.6095
ENSCING00000016394	-1.03914	-3.24216	0.449723	0.834849	0.347055
ENSCING00000024435	-1.03874	-3.07233	0.379241	0.781529	0.421084
ENSCING00000012999	-1.03818	4.09753	0.0254702	0.175736	1.59397
ENSCING00000011984	-1.03767	4.6293	0.0252914	0.174939	1.59703
ENSCING00000014616	-1.03765	6.99809	0.0247519	0.172583	1.60639
ENSCING00000005667	-1.03763	6.23439	0.0248464	0.17295	1.60474
ENSCING00000019718	-1.03762	7.83081	0.0247277	0.172487	1.60682
ENSCING00000002887	-1.03743	3.75388	0.0258935	0.177691	1.58681
ENSCING00000013389	-1.03693	2.85798	0.0270637	0.182832	1.56761
ENSCING00000023097	-1.03653	-3.23549	0.335357	0.742906	0.474493
ENSCING00000010147	-1.03644	1.0445	0.0344727	0.212957	1.46253
ENSCING00000021990	-1.03621	5.21167	0.0252704	0.174939	1.59739
ENSCING00000020434	-1.03618	-0.931563	0.0642965	0.313116	1.19181
ENSCING00000006833	-1.03616	5.47106	0.0252019	0.174688	1.59857
ENSCING00000021076	-1.03536	2.21545	0.0287672	0.190035	1.5411
ENSCING00000007045	-1.03506	7.99861	0.0250641	0.173879	1.60095
ENSCING00000019059	-1.03456	2.74394	0.0274483	0.184954	1.56148
ENSCING00000024402	-1.03453	-3.07342	0.379241	0.781529	0.421084
ENSCING00000012442	-1.03441	5.017	0.025597	0.176242	1.59181
ENSCING00000019255	-1.0341	-3.23606	0.449723	0.834849	0.347055
ENSCING00000014084	-1.03356	2.87033	0.0274797	0.184961	1.56099
ENSCING00000019803	-1.03331	3.65987	0.0265654	0.180265	1.57568
ENSCING00000024339	-1.03174	8.64766	0.0255149	0.17594	1.59321
ENSCING00000005972	-1.03166	5.45161	0.0258052	0.177322	1.58829
ENSCING00000006343	-1.03145	4.23123	0.0263336	0.179221	1.57949
ENSCING00000023017	-1.03091	0.0527438	0.0570233	0.291006	1.24395
ENSCING00000019950	-1.03043	1.62304	0.0314891	0.201296	1.50184
ENSCING00000022082	-1.0296	2.34923	0.0291891	0.191851	1.53478
ENSCING00000011422	-1.02949	6.42668	0.0259534	0.177733	1.58581
ENSCING00000022805	-1.02949	2.87633	0.0276804	0.185706	1.55783
ENSCING00000024830	-1.02921	6.34538	0.0260186	0.17805	1.58472
ENSCING00000007769	-1.02917	7.27738	0.0259224	0.177733	1.58632
ENSCING00000021844	-1.02877	3.31815	0.0274657	0.184954	1.56121
ENSCING00000009451	-1.02866	5.88272	0.0261724	0.178713	1.58216	NM_001079672
ENSCING00000025080	-1.02848	6.77102	0.0260366	0.17805	1.58442
ENSCING00000017919	-1.02774	2.74701	0.028546	0.189434	1.54445
ENSCING00000003110	-1.02727	7.01583	0.0262327	0.178902	1.58116
ENSCING00000001572	-1.02693	7.46841	0.0262434	0.178902	1.58098
ENSCING00000018039	-1.0255	1.88516	0.0312954	0.200688	1.50452
ENSCING00000020154	-1.0253	1.19053	0.0348405	0.21404	1.45792
ENSCING00000012983	-1.02492	-1.3145	0.084828	0.367165	1.07146
ENSCING00000016010	-1.0248	6.01768	0.026721	0.181036	1.57315
ENSCING00000000038	-1.02464	2.78746	0.0296905	0.193911	1.52738
ENSCING00000017890	-1.0237	-3.06848	0.379241	0.781529	0.421084
ENSCING00000018837	-1.02312	2.96494	0.0287812	0.190035	1.54089
ENSCING00000020017	-1.0231	3.14176	0.0286073	0.189536	1.54352
ENSCING00000024854	-1.0229	4.79171	0.0273873	0.184655	1.56245
ENSCING00000017390	-1.02283	1.85088	0.0313177	0.200725	1.50421
ENSCING00000000419	-1.02228	7.51427	0.0268871	0.182087	1.57046
ENSCING00000024152	-1.02027	-0.796084	0.0599561	0.300856	1.22217
ENSCING00000012799	-1.01986	5.12982	0.0275955	0.185363	1.55916
ENSCING00000011786	-1.01972	3.15903	0.0293024	0.192167	1.5331
ENSCING00000025220	-1.01967	-3.24595	0.449723	0.834849	0.347055
ENSCING00000002622	-1.01912	-3.43016	0.550826	0.887603	0.258986
ENSCING00000022885	-1.01912	-3.43016	0.550826	0.887603	0.258986
ENSCING00000019716	-1.01912	-3.43016	0.550826	0.887603	0.258986
ENSCING00000000010	-1.01912	-3.43016	0.550826	0.887603	0.258986
ENSCING00000023373	-1.01902	1.11504	0.0350703	0.214823	1.45506
ENSCING00000021370	-1.01874	2.62856	0.0301217	0.195259	1.52112
ENSCING00000014241	-1.01843	7.41205	0.0274675	0.184954	1.56118
ENSCING00000007060	-1.01838	1.3886	0.0348908	0.214225	1.45729
ENSCING00000011007	-1.01823	-2.53685	0.231783	0.62948	0.634918
ENSCING00000003972	-1.01801	3.58407	0.0290315	0.191056	1.53713
ENSCING00000005442	-1.01762	6.28244	0.0277264	0.185939	1.55711
ENSCING00000007925	-1.0171	4.74682	0.028233	0.18781	1.54924
ENSCING00000020641	-1.01702	7.83292	0.0276661	0.185686	1.55805
ENSCING00000008063	-1.01644	0.985638	0.0382835	0.226577	1.41699
ENSCING00000022126	-1.01631	2.68404	0.0308591	0.198712	1.51062
ENSCING00000024369	-1.01464	0.570193	0.0398194	0.231973	1.3999
ENSCING00000023808	-1.01452	-3.23986	0.449723	0.834849	0.347055
ENSCING00000014246	-1.01435	3.26956	0.030009	0.194793	1.52275
ENSCING00000023961	-1.01391	6.45508	0.0282925	0.188055	1.54833
ENSCING00000021778	-1.0135	-2.48753	0.188698	0.570209	0.724234
ENSCING00000015853	-1.01283	5.1913	0.0287072	0.189817	1.54201
ENSCING00000002016	-1.0127	2.67771	0.0313612	0.200848	1.50361
ENSCING00000024007	-1.01233	-3.23541	0.449723	0.834849	0.347055
ENSCING00000003478	-1.01197	6.03296	0.0286006	0.189536	1.54362
ENSCING00000003995	-1.01168	3.75636	0.0298477	0.194093	1.52509
ENSCING00000024839	-1.01162	1.92117	0.0329915	0.20711	1.4816
ENSCING00000007564	-1.01145	5.53694	0.0288092	0.190035	1.54047
ENSCING00000022446	-1.0106	1.88769	0.0335085	0.208846	1.47484
ENSCING00000024897	-1.01031	-0.265626	0.0501789	0.269932	1.29948
ENSCING00000020766	-1.01029	3.95332	0.0297402	0.193928	1.52666
ENSCING00000021422	-1.01012	4.87067	0.0292438	0.192057	1.53397
ENSCING00000011513	-1.00997	-3.43181	0.550826	0.887603	0.258986
ENSCING00000012084	-1.00971	-0.727286	0.0638475	0.311481	1.19486
ENSCING00000018897	-1.00932	3.42038	0.0303243	0.19639	1.51821
ENSCING00000001011	-1.0091	-2.91658	0.327419	0.7354	0.484896
ENSCING00000008906	-1.0086	5.25009	0.029307	0.192167	1.53303
ENSCING00000021670	-1.0076	-3.07165	0.379241	0.781529	0.421084
ENSCING00000024619	-1.00754	4.34042	0.0299815	0.194732	1.52315
ENSCING00000001424	-1.00695	7.28947	0.0292413	0.192057	1.534
ENSCING00000001979	-1.0069	5.4596	0.0295461	0.193399	1.5295
ENSCING00000009305	-1.00677	7.21066	0.0292745	0.192167	1.53351
ENSCING00000020406	-1.0061	-2.65605	0.256766	0.659662	0.590462
ENSCING00000002181	-1.00552	6.21129	0.0296129	0.19371	1.52852
ENSCING00000016208	-1.00487	2.87861	0.0320968	0.203194	1.49354
ENSCING00000014352	-1.00464	4.5874	0.0302705	0.196146	1.51898
ENSCING00000013465	-1.00416	5.61893	0.0299273	0.194457	1.52393
ENSCING00000024891	-1.00414	0.0206645	0.0507482	0.271491	1.29458
ENSCING00000021716	-1.00306	-1.71443	0.121161	0.454463	0.916638
ENSCING00000017990	-1.00303	-1.98917	0.148095	0.50447	0.82946
ENSCING00000003460	-1.00267	8.1969	0.029881	0.194232	1.52461
ENSCING00000014981	-1.00245	2.39392	0.0338048	0.210058	1.47102
ENSCING00000014018	-1.00203	3.22179	0.0317062	0.201454	1.49886
ENSCING00000004894	-1.00196	5.13649	0.0304445	0.196827	1.51649
ENSCING00000013009	-1.00122	2.8267	0.0328683	0.206651	1.48322
ENSCING00000021090	-1.00086	-3.43345	0.550826	0.887603	0.258986
ENSCING00000018105	-1.00086	-3.43345	0.550826	0.887603	0.258986
ENSCING00000002907	-1.00073	4.13382	0.0310955	0.199922	1.5073
ENSCING00000017068	-1.00063	3.46926	0.0317648	0.201633	1.49805
ENSCING00000018001	-1.00045	1.41515	0.0367913	0.220882	1.43425
ENSCING00000022018	-1.00035	-2.1866	0.150934	0.509443	0.821212
ENSCING00000015758	-0.999277	1.35497	0.0378123	0.225271	1.42237
ENSCING00000004617	-0.998906	2.80121	0.0333954	0.20841	1.47631
ENSCING00000022847	-0.998706	-0.948505	0.0777691	0.349062	1.10919
ENSCING00000002039	-0.998544	3.92164	0.0316774	0.201418	1.49925
ENSCING00000017761	-0.998037	-3.43404	0.550826	0.887603	0.258986
ENSCING00000002158	-0.998037	-3.43404	0.550826	0.887603	0.258986
ENSCING00000010265	-0.997859	3.14869	0.032893	0.206701	1.4829
ENSCING00000020327	-0.997551	3.93416	0.031854	0.202044	1.49684
ENSCING00000001131	-0.997542	4.75762	0.0312998	0.200688	1.50446	NM_001032599
ENSCING00000016008	-0.997342	3.0159	0.0329505	0.206931	1.48214
ENSCING00000021366	-0.997319	0.602967	0.0435866	0.245513	1.36065
ENSCING00000001652	-0.996737	2.8535	0.0337553	0.209988	1.47166
ENSCING00000004004	-0.996653	5.96422	0.0311204	0.199926	1.50696
ENSCING00000004739	-0.996443	6.38307	0.0310178	0.199578	1.50839
ENSCING00000003267	-0.996311	4.21614	0.0317429	0.201572	1.49835
ENSCING00000023184	-0.996	2.99028	0.0332104	0.208009	1.47873
ENSCING00000007869	-0.995247	8.99541	0.0310572	0.199753	1.50784
ENSCING00000011889	-0.994786	-3.06943	0.379241	0.781529	0.421084
ENSCING00000020883	-0.994751	5.19708	0.0314921	0.201296	1.5018
ENSCING00000000989	-0.994644	5.05345	0.031621	0.201418	1.50002
ENSCING00000019800	-0.994303	1.70135	0.0372499	0.222582	1.42888
ENSCING00000005483	-0.9942	3.75518	0.0326809	0.206022	1.48571
ENSCING00000018806	-0.993572	5.86645	0.0316416	0.201418	1.49974
ENSCING00000022067	-0.993539	2.69297	0.0349967	0.214477	1.45597
ENSCING00000011969	-0.992694	3.36212	0.0333397	0.20841	1.47704
ENSCING00000001703	-0.99218	5.88191	0.0318365	0.202011	1.49707
ENSCING00000006908	-0.991814	4.22043	0.0324757	0.204885	1.48844
ENSCING00000020049	-0.991779	-3.43509	0.550826	0.887603	0.258986
ENSCING00000017895	-0.991779	-3.43509	0.550826	0.887603	0.258986
ENSCING00000023094	-0.991779	-3.43509	0.550826	0.887603	0.258986
ENSCING00000019478	-0.991338	-1.9636	0.187772	0.568623	0.726368
ENSCING00000009340	-0.991273	4.48693	0.0324393	0.204734	1.48893
ENSCING00000015803	-0.990684	1.34392	0.0401551	0.233047	1.39626
ENSCING00000023824	-0.989964	-0.657932	0.0659317	0.318265	1.18091
ENSCING00000020290	-0.989538	3.8104	0.0331968	0.208003	1.4789
ENSCING00000021542	-0.988963	-3.43567	0.550826	0.887603	0.258986
ENSCING00000023984	-0.988963	-3.43567	0.550826	0.887603	0.258986
ENSCING00000019588	-0.988963	-3.43567	0.550826	0.887603	0.258986
ENSCING00000018370	-0.988963	-3.43567	0.550826	0.887603	0.258986
ENSCING00000011571	-0.988434	1.91633	0.038188	0.22626	1.41807
ENSCING00000025164	-0.987425	1.2142	0.0419778	0.240257	1.37698
ENSCING00000018300	-0.987299	0.969377	0.0424318	0.241985	1.37231
ENSCING00000020025	-0.98705	3.3087	0.0345036	0.213037	1.46214
ENSCING00000018732	-0.986712	4.55135	0.0332893	0.208193	1.47769
ENSCING00000025144	-0.986589	3.65927	0.0339158	0.210283	1.4696
ENSCING00000001889	-0.98589	6.00992	0.0329013	0.206701	1.48279	NM_001078496
ENSCING00000010124	-0.985662	4.12203	0.0338274	0.21012	1.47073
ENSCING00000019166	-0.984875	3.4435	0.0345819	0.213289	1.46115
ENSCING00000009110	-0.984392	6.73646	0.0330351	0.207226	1.48102
ENSCING00000023675	-0.983787	5.4975	0.0334136	0.208412	1.47608
ENSCING00000005039	-0.983375	3.43119	0.0347859	0.213979	1.4586
ENSCING00000008148	-0.982556	7.56034	0.0332902	0.208193	1.47768
ENSCING00000011515	-0.981628	1.88262	0.0399379	0.232417	1.39861
ENSCING00000013262	-0.980166	0.577082	0.045167	0.251157	1.34518
ENSCING00000019449	-0.980109	1.57912	0.0410911	0.236708	1.38625
ENSCING00000024070	-0.979923	-3.43731	0.550826	0.887603	0.258986
ENSCING00000017433	-0.979802	5.6769	0.0340354	0.210698	1.46807
ENSCING00000018033	-0.979148	2.95088	0.0369477	0.221418	1.43241
ENSCING00000018556	-0.978577	-2.5852	0.206442	0.5943	0.685202
ENSCING00000006439	-0.977116	1.85639	0.039077	0.229512	1.40808
ENSCING00000009380	-0.977112	-3.4379	0.550826	0.887603	0.258986
ENSCING00000000157	-0.977112	-3.4379	0.550826	0.887603	0.258986
ENSCING00000023754	-0.977046	4.56844	0.0349171	0.214307	1.45696
ENSCING00000023367	-0.97671	3.28427	0.0364104	0.219233	1.43877
ENSCING00000001329	-0.975852	6.70917	0.0345618	0.213289	1.4614
ENSCING00000000487	-0.975506	5.62856	0.0348476	0.21404	1.45783
ENSCING00000024535	-0.975055	1.85157	0.0406942	0.235209	1.39047
ENSCING00000022080	-0.975043	-0.00486247	0.0564831	0.289862	1.24808
ENSCING00000020310	-0.974912	6.19139	0.0348277	0.21404	1.45808
ENSCING00000005557	-0.974592	1.30893	0.0387999	0.228535	1.41117
ENSCING00000019455	-0.974484	4.66282	0.0353983	0.215418	1.45102
ENSCING00000024346	-0.97424	-1.70847	0.121161	0.454463	0.916638
ENSCING00000025099	-0.973572	-1.8085	0.115357	0.440701	0.937956
ENSCING00000007386	-0.973551	5.39165	0.0352851	0.214987	1.45241
ENSCING00000001693	-0.973518	3.65163	0.0361402	0.218243	1.44201
ENSCING00000001249	-0.972118	2.0834	0.0399016	0.232288	1.39901
ENSCING00000013010	-0.971073	0.873491	0.0430138	0.243534	1.36639
ENSCING00000015319	-0.970798	4.91431	0.0359841	0.217699	1.44389
ENSCING00000004176	-0.970053	6.04813	0.0357545	0.216627	1.44667
ENSCING00000015791	-0.969597	-1.79262	0.115357	0.440701	0.937956
ENSCING00000000359	-0.969496	7.84461	0.0356354	0.216223	1.44812
ENSCING00000023294	-0.969406	-2.95156	0.327419	0.7354	0.484896
ENSCING00000024287	-0.969104	2.42373	0.040222	0.233166	1.39554
ENSCING00000018062	-0.969087	3.99031	0.036977	0.221513	1.43207
ENSCING00000011839	-0.968842	2.64911	0.0395586	0.231188	1.40276
ENSCING00000005899	-0.968738	5.36367	0.0361084	0.218159	1.44239
ENSCING00000021825	-0.968501	0.568364	0.0438517	0.246501	1.35801
ENSCING00000018249	-0.968111	-3.43954	0.550826	0.887603	0.258986
ENSCING00000015767	-0.968111	-3.43954	0.550826	0.887603	0.258986
ENSCING00000024970	-0.967357	0.992951	0.0453052	0.251502	1.34385
ENSCING00000009166	-0.966767	6.67915	0.0362633	0.218513	1.44053
ENSCING00000017248	-0.966621	2.97305	0.0387412	0.228352	1.41183
ENSCING00000023850	-0.96508	2.16558	0.0419421	0.240257	1.37735
ENSCING00000025016	-0.964833	3.52646	0.0385967	0.227711	1.41345
ENSCING00000008660	-0.964814	6.90499	0.036605	0.220083	1.43646
ENSCING00000004569	-0.964617	0.672433	0.0495907	0.268607	1.3046
ENSCING00000007163	-0.96429	7.58682	0.0366423	0.220137	1.43602
ENSCING00000012458	-0.964191	3.60792	0.0381945	0.22626	1.418
ENSCING00000012426	-0.96367	3.42822	0.0383649	0.226782	1.41607
ENSCING00000024276	-0.96303	0.199878	0.0567355	0.290615	1.24615
ENSCING00000012165	-0.962552	4.37814	0.0379528	0.225801	1.42076
ENSCING00000023848	-0.962515	0.322573	0.0543544	0.282807	1.26477
ENSCING00000024827	-0.962512	-3.24518	0.449723	0.834849	0.347055
ENSCING00000013685	-0.962499	8.45671	0.0369396	0.221418	1.43251
ENSCING00000003666	-0.962397	0.57899	0.0561495	0.288486	1.25065
ENSCING00000008202	-0.962097	7.05287	0.0371047	0.222116	1.43057
ENSCING00000011838	-0.962021	3.21455	0.0393696	0.230573	1.40484
ENSCING00000005763	-0.961795	6.38921	0.0372393	0.222582	1.429
ENSCING00000021912	-0.961661	1.87325	0.0444583	0.248725	1.35205
ENSCING00000008426	-0.961376	3.89587	0.0382823	0.226577	1.417
ENSCING00000020204	-0.961035	-0.26306	0.0662638	0.319383	1.17872
ENSCING00000006253	-0.960815	4.94325	0.0379899	0.225905	1.42033
ENSCING00000019173	-0.95981	4.36529	0.0384546	0.227149	1.41505
ENSCING00000021878	-0.959071	6.22352	0.0378226	0.225271	1.42225
ENSCING00000018197	-0.958867	3.4384	0.0395327	0.231119	1.40304
ENSCING00000021384	-0.958852	3.2222	0.0397384	0.231746	1.40079
ENSCING00000011593	-0.958335	8.96904	0.0377325	0.224977	1.42328
ENSCING00000024665	-0.958227	4.34118	0.038817	0.228554	1.41098
ENSCING00000016291	-0.958107	1.35088	0.048298	0.263507	1.31607
ENSCING00000022948	-0.957891	4.10995	0.0389211	0.228922	1.40981
ENSCING00000008905	-0.956786	5.74031	0.038431	0.227091	1.41532
ENSCING00000006336	-0.956419	7.85507	0.0381402	0.22626	1.41862
ENSCING00000023027	-0.956344	-3.44176	0.550826	0.887603	0.258986
ENSCING00000017188	-0.956344	-3.44176	0.550826	0.887603	0.258986
ENSCING00000002468	-0.956344	-3.44176	0.550826	0.887603	0.258986
ENSCING00000009924	-0.955763	4.55632	0.0388678	0.22877	1.41041
ENSCING00000014091	-0.955704	0.276805	0.0553215	0.285727	1.25711
ENSCING00000020699	-0.955669	2.85909	0.0408742	0.23587	1.38855
ENSCING00000009204	-0.955357	3.80615	0.0395904	0.231242	1.40241
ENSCING00000021783	-0.955273	3.63696	0.039985	0.232583	1.3981
ENSCING00000014156	-0.955162	1.98043	0.044858	0.249945	1.34816
ENSCING00000012356	-0.954776	3.42179	0.0403872	0.234042	1.39376
ENSCING00000004283	-0.954557	6.79408	0.0386049	0.227711	1.41336
ENSCING00000021571	-0.953993	2.27752	0.0439849	0.246998	1.3567
ENSCING00000018729	-0.953897	5.56213	0.0390329	0.229367	1.40857
ENSCING00000018572	-0.953869	0.471694	0.0508906	0.271988	1.29336
ENSCING00000002936	-0.953816	7.63279	0.0386926	0.228147	1.41237
ENSCING00000012592	-0.951791	9.68654	0.0390173	0.229367	1.40874
ENSCING00000014761	-0.951389	1.97922	0.0449153	0.250169	1.34761
ENSCING00000022261	-0.951381	6.76617	0.0392767	0.230356	1.40586
ENSCING00000013046	-0.950735	6.00292	0.0394693	0.230993	1.40374
ENSCING00000002131	-0.950687	6.27325	0.0395068	0.231093	1.40333
ENSCING00000002412	-0.950007	5.82839	0.0397603	0.231773	1.40055
ENSCING00000003481	-0.949966	6.22744	0.0396714	0.231523	1.40152
ENSCING00000010133	-0.94904	3.39048	0.041587	0.238814	1.38104
ENSCING00000015692	-0.948971	4.04367	0.0409294	0.236023	1.38796
ENSCING00000019539	-0.947612	2.95733	0.0424324	0.241985	1.3723
ENSCING00000000596	-0.945107	6.84048	0.0405584	0.234622	1.39192
ENSCING00000012242	-0.94505	0.982641	0.0558969	0.287838	1.25261
ENSCING00000008578	-0.943911	7.78143	0.0407026	0.235209	1.39038
ENSCING00000014866	-0.943718	2.37714	0.0433896	0.244989	1.36261
ENSCING00000025008	-0.943609	-3.07518	0.379241	0.781529	0.421084
ENSCING00000012029	-0.942955	1.8253	0.0486952	0.265149	1.31251
ENSCING00000021869	-0.942489	7.06903	0.0410496	0.236551	1.38669
ENSCING00000004195	-0.942279	6.19209	0.0412533	0.237146	1.38454
ENSCING00000005940	-0.941971	-1.90683	0.162285	0.527662	0.789723
ENSCING00000020924	-0.940194	0.393214	0.06447	0.313868	1.19064
ENSCING00000020574	-0.939915	1.52553	0.0514501	0.273649	1.28861
ENSCING00000025119	-0.939717	0.771932	0.0510095	0.272338	1.29235
ENSCING00000022541	-0.938661	-1.43831	0.100361	0.406819	0.998435
ENSCING00000018953	-0.938579	2.20841	0.0461784	0.255329	1.33556
ENSCING00000022398	-0.938153	-1.98636	0.148095	0.50447	0.82946
ENSCING00000021183	-0.937978	-1.0862	0.11315	0.436267	0.946346
ENSCING00000018064	-0.937914	2.93345	0.0448512	0.249945	1.34823
ENSCING00000006201	-0.937644	3.68293	0.0437431	0.246227	1.35909
ENSCING00000022212	-0.937592	0.385251	0.0608209	0.303104	1.21595
ENSCING00000023483	-0.937587	1.2433	0.0487362	0.265285	1.31215
ENSCING00000014144	-0.937514	5.21728	0.042549	0.242315	1.37111
ENSCING00000023879	-0.936775	2.99432	0.0452596	0.251351	1.34429
ENSCING00000011279	-0.936628	3.28349	0.0445526	0.249	1.35113
ENSCING00000001637	-0.935826	5.27355	0.0428477	0.242926	1.36807
ENSCING00000018740	-0.935725	4.33593	0.0435274	0.245347	1.36124
ENSCING00000024400	-0.935556	1.15231	0.0545231	0.283328	1.26342
ENSCING00000021654	-0.935365	2.3306	0.0468652	0.258165	1.32915
ENSCING00000004210	-0.933928	4.78373	0.0435125	0.245347	1.36139
ENSCING00000024914	-0.932595	3.78706	0.0448032	0.249874	1.34869
ENSCING00000004769	-0.931987	6.09354	0.0435124	0.245347	1.36139
ENSCING00000023411	-0.931302	1.33295	0.0531456	0.279085	1.27453
ENSCING00000001556	-0.931071	6.84224	0.0435647	0.245474	1.36087
ENSCING00000024231	-0.930009	-2.25533	0.274818	0.682679	0.560954
ENSCING00000014594	-0.929021	4.19011	0.0450996	0.250952	1.34583
ENSCING00000008459	-0.929002	0.940279	0.0596583	0.300183	1.22433
ENSCING00000024935	-0.92872	5.39112	0.0444192	0.248675	1.35243
ENSCING00000004516	-0.928277	5.19442	0.0446154	0.24911	1.35052
ENSCING00000019645	-0.926524	2.26879	0.0500496	0.269424	1.3006
ENSCING00000004746	-0.926068	7.73668	0.0446025	0.24911	1.35064
ENSCING00000018924	-0.925866	0.307989	0.0678629	0.324546	1.16837
ENSCING00000004387	-0.925216	4.41866	0.0458337	0.253753	1.33882
ENSCING00000022112	-0.924423	1.46462	0.0552655	0.285601	1.25755
ENSCING00000023827	-0.923931	0.942333	0.0582004	0.29504	1.23507
ENSCING00000007134	-0.923462	1.92718	0.0515348	0.273923	1.2879
ENSCING00000011340	-0.922982	1.96366	0.0527712	0.278165	1.2776
ENSCING00000000670	-0.922907	2.6762	0.0493761	0.267708	1.30648
ENSCING00000013176	-0.922856	3.50213	0.0471968	0.259386	1.32609
ENSCING00000002578	-0.922038	4.89825	0.0462706	0.255518	1.33469
ENSCING00000018462	-0.921226	-0.0498782	0.0722936	0.333931	1.1409
ENSCING00000019919	-0.921166	6.42794	0.0459082	0.254081	1.33811
ENSCING00000008941	-0.920954	8.11064	0.0457293	0.253346	1.33981
ENSCING00000020937	-0.920125	1.6652	0.054447	0.2832	1.26403
ENSCING00000001160	-0.919169	4.73035	0.046954	0.258568	1.32833
ENSCING00000008637	-0.91872	-1.41297	0.120927	0.454411	0.917478
ENSCING00000018593	-0.918619	-2.5104	0.231783	0.62948	0.634918
ENSCING00000024384	-0.918592	6.37245	0.0464823	0.256312	1.33271
ENSCING00000024313	-0.918393	0.996722	0.062219	0.306893	1.20608
ENSCING00000001620	-0.918337	8.3364	0.0463441	0.255807	1.33401
ENSCING00000013665	-0.918126	3.2265	0.0490408	0.266327	1.30944
ENSCING00000023836	-0.917962	5.11528	0.047028	0.258768	1.32764
ENSCING00000024599	-0.917876	0.998305	0.059589	0.300017	1.22483
ENSCING00000019538	-0.917168	3.20829	0.0495662	0.268562	1.30481
ENSCING00000007327	-0.916906	4.32442	0.0478241	0.261954	1.32035
ENSCING00000007294	-0.91675	7.01329	0.0468325	0.258072	1.32945
ENSCING00000020463	-0.916563	2.96079	0.0503369	0.27041	1.29811
ENSCING00000020459	-0.916426	4.01942	0.0482793	0.263493	1.31624
ENSCING00000015082	-0.915811	-3.12989	0.492392	0.860851	0.307689
ENSCING00000021209	-0.915216	4.69514	0.0477217	0.261591	1.32128
ENSCING00000012812	-0.915077	3.47026	0.0497249	0.269157	1.30343
ENSCING00000017056	-0.915026	2.62512	0.0510386	0.272338	1.2921
ENSCING00000024829	-0.914308	4.56443	0.048278	0.263493	1.31625
ENSCING00000016974	-0.913592	0.961713	0.0606134	0.30259	1.21743
ENSCING00000020633	-0.91293	-0.921584	0.104272	0.415082	0.981832
ENSCING00000023714	-0.912798	4.84183	0.0483987	0.263795	1.31517
ENSCING00000021290	-0.912761	3.41434	0.0497815	0.269287	1.30293
ENSCING00000014313	-0.912212	1.21419	0.059139	0.298207	1.22813
ENSCING00000022933	-0.91218	0.627614	0.0631495	0.309804	1.19963
ENSCING00000006402	-0.911087	8.035	0.0481018	0.262698	1.31784
ENSCING00000021430	-0.910655	6.67559	0.0483311	0.263514	1.31577
ENSCING00000019906	-0.910052	-2.96581	0.417528	0.812596	0.379314
ENSCING00000013065	-0.910046	6.38848	0.0485132	0.264245	1.31414
ENSCING00000000498	-0.909733	5.60041	0.0488245	0.265526	1.31136
ENSCING00000019826	-0.908648	-1.01057	0.122908	0.458931	0.91042
ENSCING00000024404	-0.908505	2.60919	0.0532366	0.279085	1.27379
ENSCING00000005770	-0.907897	-1.6174	0.153546	0.511684	0.813761
ENSCING00000013197	-0.907864	2.19063	0.0537194	0.280565	1.26987
ENSCING00000015588	-0.907628	2.09916	0.0559903	0.28802	1.25189
ENSCING00000014168	-0.907487	4.81407	0.0496311	0.268737	1.30425
ENSCING00000018780	-0.907482	-1.07348	0.10998	0.427971	0.958687
ENSCING00000023023	-0.907177	3.19183	0.0514387	0.273649	1.28871
ENSCING00000014950	-0.905473	-1.30408	0.133226	0.478999	0.875412
ENSCING00000024977	-0.905282	6.32768	0.0497574	0.269244	1.30314
ENSCING00000011390	-0.905093	5.87303	0.0499127	0.269381	1.30179
ENSCING00000012495	-0.904832	2.10155	0.0560912	0.288299	1.25111
ENSCING00000018600	-0.904606	3.28184	0.052102	0.276315	1.28315
ENSCING00000001943	-0.904015	6.64665	0.0499181	0.269381	1.30174
ENSCING00000007718	-0.903687	4.94347	0.0506689	0.271439	1.29526
ENSCING00000012369	-0.90347	1.89917	0.0575857	0.293422	1.23969
ENSCING00000019002	-0.903272	1.73477	0.0584172	0.295732	1.23346
ENSCING00000020274	-0.902796	-1.76924	0.217752	0.610077	0.662039
ENSCING00000019488	-0.902738	5.42369	0.050646	0.271439	1.29545
ENSCING00000013438	-0.902731	0.959786	0.0645974	0.314054	1.18978
ENSCING00000008977	-0.902604	2.63658	0.0539447	0.281474	1.26805
ENSCING00000009957	-0.902559	6.92431	0.0503005	0.27041	1.29843
ENSCING00000007953	-0.902541	5.68311	0.0505985	0.271393	1.29586
ENSCING00000021160	-0.902458	4.70445	0.0510243	0.272338	1.29222
ENSCING00000022060	-0.902276	2.42761	0.0552165	0.285601	1.25793
ENSCING00000015824	-0.901641	1.31515	0.0621365	0.306577	1.20665
ENSCING00000023144	-0.901195	-1.58874	0.153546	0.511684	0.813761
ENSCING00000014136	-0.900508	3.8218	0.0523944	0.277205	1.28072
ENSCING00000018955	-0.900473	5.5004	0.0511801	0.272828	1.2909
ENSCING00000024939	-0.899244	3.42512	0.0532054	0.279085	1.27404
ENSCING00000007626	-0.898944	6.41773	0.0512824	0.272994	1.29003
ENSCING00000023394	-0.898481	2.36911	0.0561625	0.288486	1.25055
ENSCING00000006453	-0.898204	4.82597	0.0520881	0.276315	1.28326
ENSCING00000019934	-0.897838	3.49296	0.0538699	0.281173	1.26865
ENSCING00000019434	-0.897328	4.65719	0.0523452	0.277105	1.28112
ENSCING00000022004	-0.897128	4.09138	0.0529616	0.278635	1.27604
ENSCING00000012593	-0.896675	-2.7101	0.392343	0.794475	0.406334
ENSCING00000002733	-0.895287	4.32223	0.0532401	0.279085	1.27376
ENSCING00000002182	-0.895178	4.22635	0.0532202	0.279085	1.27392
ENSCING00000020989	-0.895081	0.282948	0.076013	0.343619	1.11911
ENSCING00000009633	-0.894223	2.72131	0.0568177	0.290856	1.24552
ENSCING00000013105	-0.893733	2.33026	0.0558611	0.287744	1.25289
ENSCING00000017317	-0.893362	-0.261059	0.10167	0.409204	0.992806
ENSCING00000005181	-0.89305	7.54953	0.0526489	0.277787	1.27861
ENSCING00000020304	-0.891453	5.86258	0.0533742	0.279558	1.27267
ENSCING00000002297	-0.891106	6.0591	0.0534185	0.279702	1.27231
ENSCING00000019814	-0.890539	1.55687	0.0639012	0.31165	1.19449
ENSCING00000001855	-0.890308	-0.147554	0.0890569	0.378712	1.05033
ENSCING00000021533	-0.890022	4.03104	0.0548141	0.284507	1.26111
ENSCING00000002850	-0.88985	7.85124	0.0534714	0.27989	1.27188
ENSCING00000001197	-0.88965	2.41095	0.0581172	0.294765	1.2357
ENSCING00000003711	-0.889604	1.77966	0.0604647	0.302031	1.2185
ENSCING00000013087	-0.889278	2.11091	0.0600996	0.301301	1.22113
ENSCING00000018713	-0.888485	4.05196	0.0549585	0.284783	1.25997
ENSCING00000014841	-0.888484	3.40516	0.0566626	0.290332	1.2467
ENSCING00000020330	-0.888343	5.73177	0.054272	0.282735	1.26542
ENSCING00000013715	-0.887762	0.888221	0.0658612	0.318107	1.18137
ENSCING00000005130	-0.887558	8.53108	0.0540278	0.28173	1.26738
ENSCING00000022656	-0.887556	9.45394	0.0540017	0.281683	1.26759
ENSCING00000005272	-0.887204	7.3743	0.0542108	0.282505	1.26591
ENSCING00000019287	-0.887102	4.19302	0.0555865	0.286688	1.25503
ENSCING00000012109	-0.886925	6.82396	0.0543263	0.282807	1.26499
ENSCING00000003718	-0.886855	7.08959	0.0543434	0.282807	1.26485
ENSCING00000011294	-0.886578	2.20164	0.0600448	0.301118	1.22152
ENSCING00000019741	-0.886346	-0.890415	0.110424	0.429214	0.956935
ENSCING00000023677	-0.88579	4.16457	0.055973	0.28802	1.25202
ENSCING00000022991	-0.88554	1.93925	0.0626873	0.30852	1.20282
ENSCING00000021597	-0.884715	3.72283	0.0568806	0.290889	1.24504
ENSCING00000024011	-0.884641	6.48371	0.055036	0.285006	1.25935
ENSCING00000024394	-0.884185	2.40733	0.0617305	0.305609	1.2095
ENSCING00000003103	-0.883775	5.39187	0.0556469	0.28682	1.25456
ENSCING00000018488	-0.883645	1.61457	0.0641577	0.31269	1.19275
ENSCING00000013737	-0.883518	1.03995	0.0707888	0.330926	1.15004
ENSCING00000024959	-0.883489	2.37681	0.060972	0.303462	1.21487
ENSCING00000020560	-0.883292	2.83914	0.0583067	0.295285	1.23428
ENSCING00000003851	-0.883019	8.981	0.0552307	0.285601	1.25782
ENSCING00000009088	-0.882761	5.10843	0.0560032	0.28802	1.25179
ENSCING00000016251	-0.882508	4.77264	0.0562269	0.288727	1.25006
ENSCING00000003869	-0.881873	3.48678	0.0577441	0.293686	1.23849
ENSCING00000004309	-0.88119	4.51389	0.0569106	0.290889	1.24481
ENSCING00000012558	-0.880821	2.22674	0.0618805	0.305944	1.20845
ENSCING00000020571	-0.880805	-3.2995	0.449723	0.834849	0.347055
ENSCING00000002908	-0.880216	3.1494	0.0585878	0.296151	1.23219
ENSCING00000008411	-0.880116	1.27269	0.0645368	0.313959	1.19019
ENSCING00000011744	-0.879355	-1.6317	0.153546	0.511684	0.813761
ENSCING00000018702	-0.879287	-1.04525	0.137629	0.48597	0.861291
ENSCING00000009003	-0.879069	2.28753	0.0619015	0.305944	1.2083
ENSCING00000020918	-0.878896	3.88761	0.0580719	0.294741	1.23603
ENSCING00000014878	-0.878156	-3.11819	0.492392	0.860851	0.307689
ENSCING00000021904	-0.878104	4.81321	0.0574225	0.292681	1.24092
ENSCING00000019942	-0.87774	4.66947	0.0578929	0.29408	1.23737
ENSCING00000018984	-0.8776	-1.22642	0.141569	0.493026	0.849033
ENSCING00000013476	-0.877422	3.82254	0.0589409	0.29748	1.22958
ENSCING00000019973	-0.877364	4.7831	0.0577264	0.293686	1.23863
ENSCING00000002066	-0.877058	4.77169	0.0576561	0.293676	1.23915
ENSCING00000006320	-0.876696	4.05581	0.0585022	0.2959	1.23283
ENSCING00000002069	-0.876653	3.76303	0.0590573	0.297886	1.22873
ENSCING00000007645	-0.876573	0.215036	0.0701084	0.330497	1.15423
ENSCING00000014145	-0.876309	0.277073	0.0789362	0.352435	1.10272
ENSCING00000003390	-0.876217	4.36755	0.0584333	0.295732	1.23334
ENSCING00000015675	-0.876143	1.61997	0.0669867	0.321661	1.17401
ENSCING00000010139	-0.876102	3.64152	0.0594113	0.299305	1.22613
ENSCING00000017321	-0.875564	2.51138	0.0632532	0.31014	1.19892
ENSCING00000012786	-0.875107	2.44873	0.0616127	0.305609	1.21033
ENSCING00000005946	-0.874903	6.50738	0.0577521	0.293686	1.23843
ENSCING00000016162	-0.87469	2.5102	0.0645457	0.313959	1.19013
ENSCING00000001739	-0.874189	9.23435	0.0576711	0.293676	1.23904
ENSCING00000021390	-0.874015	3.39729	0.0609704	0.303462	1.21488
ENSCING00000019132	-0.873642	-3.11929	0.492392	0.860851	0.307689
ENSCING00000021481	-0.873641	3.82592	0.0598361	0.300345	1.22304
ENSCING00000005958	-0.873213	4.40973	0.059309	0.298881	1.22688
ENSCING00000011332	-0.872487	3.95219	0.0597535	0.300345	1.22364
ENSCING00000003861	-0.872325	7.64819	0.0582837	0.295285	1.23445
ENSCING00000018753	-0.872282	0.239338	0.0835983	0.363847	1.0778
ENSCING00000014736	-0.872094	4.69301	0.0592396	0.298623	1.22739
ENSCING00000015940	-0.871842	3.26876	0.0612445	0.304635	1.21293
ENSCING00000019123	-0.871629	2.34674	0.0631018	0.30968	1.19996
ENSCING00000024993	-0.871572	1.73115	0.0655577	0.31739	1.18338
ENSCING00000023133	-0.871363	4.04802	0.0601865	0.301368	1.2205
ENSCING00000010305	-0.871211	1.75726	0.0662994	0.319383	1.17849
ENSCING00000004466	-0.871027	13.9757	0.0585236	0.295917	1.23267
ENSCING00000020278	-0.870887	4.51913	0.0597879	0.300345	1.22339
ENSCING00000002525	-0.870121	3.89072	0.0608264	0.303104	1.21591
ENSCING00000022300	-0.870084	1.98203	0.063828	0.311481	1.19499
ENSCING00000004932	-0.869206	5.3723	0.0596764	0.300183	1.2242
ENSCING00000013239	-0.868621	3.34227	0.0619767	0.306063	1.20777
ENSCING00000014566	-0.868398	3.62709	0.0617551	0.305609	1.20933
ENSCING00000019245	-0.867934	1.6894	0.0677173	0.324038	1.1693
ENSCING00000001394	-0.867889	6.46748	0.0597076	0.300248	1.22397
ENSCING00000015779	-0.867775	1.39832	0.0709268	0.330926	1.14919
ENSCING00000009335	-0.867386	7.1454	0.0597633	0.300345	1.22357
ENSCING00000014858	-0.866959	1.75893	0.0662994	0.319383	1.17849
ENSCING00000000306	-0.866514	5.67713	0.0602351	0.301368	1.22015
ENSCING00000002601	-0.866402	5.40719	0.0605373	0.302302	1.21798
ENSCING00000000955	-0.86619	6.38092	0.0602427	0.301368	1.2201
ENSCING00000013679	-0.865809	1.74482	0.0709104	0.330926	1.14929
ENSCING00000010816	-0.865804	1.72603	0.0695791	0.329413	1.15752
ENSCING00000025183	-0.864745	1.2984	0.0731687	0.336091	1.13567
ENSCING00000013807	-0.864569	-0.87219	0.113243	0.436267	0.945987
ENSCING00000005788	-0.864478	3.10006	0.0637557	0.311481	1.19548
ENSCING00000018995	-0.864308	3.86911	0.0623264	0.307147	1.20533
ENSCING00000006949	-0.864099	-1.7295	0.121161	0.454463	0.916638
ENSCING00000023288	-0.863843	-3.12578	0.492392	0.860851	0.307689
ENSCING00000024587	-0.863565	2.91183	0.0637721	0.311481	1.19537
ENSCING00000002570	-0.863386	8.54883	0.0608149	0.303104	1.21599
ENSCING00000000504	-0.863248	0.42798	0.087445	0.374033	1.05826
ENSCING00000007872	-0.862753	2.93385	0.0646034	0.314054	1.18974
ENSCING00000019486	-0.862252	-1.58414	0.184055	0.563914	0.735052
ENSCING00000019315	-0.861632	8.08602	0.0613677	0.305003	1.21206
ENSCING00000011738	-0.861278	1.7469	0.0709104	0.330926	1.14929
ENSCING00000024648	-0.861144	7.03921	0.0615846	0.305609	1.21053
ENSCING00000007535	-0.860761	4.29616	0.0629825	0.309456	1.20078
ENSCING00000019742	-0.860438	-3.30332	0.596599	0.908496	0.224317
ENSCING00000003959	-0.860179	6.86484	0.0619341	0.305944	1.20807
ENSCING00000003599	-0.859487	5.73386	0.0624697	0.307761	1.20433
ENSCING00000011950	-0.859184	1.67324	0.0718216	0.332868	1.14374
ENSCING00000007329	-0.859092	4.61106	0.063166	0.309804	1.19952
ENSCING00000018942	-0.858567	2.78621	0.0657803	0.317916	1.1819
ENSCING00000020071	-0.858176	3.16986	0.0655588	0.31739	1.18337
ENSCING00000011720	-0.857994	5.22727	0.063103	0.30968	1.19995
ENSCING00000006400	-0.857971	5.8155	0.0628216	0.308758	1.20189
ENSCING00000005235	-0.857597	4.90296	0.0632976	0.310266	1.19861
ENSCING00000021855	-0.857212	3.91272	0.0645002	0.313923	1.19044
ENSCING00000023758	-0.857146	-2.32983	0.301415	0.709434	0.520836
ENSCING00000019373	-0.856556	0.0390076	0.0934429	0.39013	1.02945
ENSCING00000008593	-0.856457	2.18765	0.0693154	0.32873	1.15917
ENSCING00000021562	-0.856174	3.11224	0.0659998	0.318374	1.18046
ENSCING00000022414	-0.855952	5.19393	0.063545	0.311016	1.19692
ENSCING00000006744	-0.855476	5.28578	0.0637941	0.311481	1.19522
ENSCING00000014282	-0.855316	1.83402	0.0711429	0.330931	1.14787
ENSCING00000022079	-0.85512	4.3053	0.0647567	0.314429	1.18871
ENSCING00000022950	-0.854879	1.77685	0.0725576	0.334737	1.13932
ENSCING00000013512	-0.854348	2.97035	0.0669532	0.321661	1.17423
ENSCING00000022951	-0.854335	2.04035	0.069276	0.328638	1.15942
ENSCING00000016428	-0.854223	-3.30437	0.596599	0.908496	0.224317
ENSCING00000015848	-0.854121	-1.07992	0.154809	0.51387	0.810205
ENSCING00000023859	-0.853359	1.7045	0.0743654	0.339913	1.12863
ENSCING00000005905	-0.853212	2.33833	0.0695772	0.329413	1.15753
ENSCING00000004953	-0.852126	5.0872	0.0649694	0.315184	1.18729
ENSCING00000022631	-0.851694	0.906572	0.0787326	0.352237	1.10385
ENSCING00000017984	-0.851412	4.09265	0.0659324	0.318265	1.1809
ENSCING00000000406	-0.850687	3.2119	0.067958	0.324644	1.16776
ENSCING00000005119	-0.850158	2.74758	0.0703769	0.330926	1.15257
ENSCING00000021172	-0.85015	-2.57794	0.446085	0.834147	0.350583
ENSCING00000014997	-0.849879	7.86665	0.0649341	0.315105	1.18753
ENSCING00000003356	-0.849603	1.95287	0.0730958	0.336029	1.13611
ENSCING00000019980	-0.849137	-2.58804	0.346231	0.753554	0.460634
ENSCING00000005393	-0.848904	7.95545	0.0652459	0.316339	1.18545
ENSCING00000018512	-0.848089	8.99888	0.0654341	0.317065	1.1842
ENSCING00000024146	-0.847703	3.16886	0.069116	0.328351	1.16042
ENSCING00000001478	-0.847643	4.15583	0.0672115	0.322459	1.17256
ENSCING00000023947	-0.847113	1.31384	0.0770826	0.346636	1.11304
ENSCING00000008576	-0.847013	6.59113	0.0660236	0.318374	1.1803
ENSCING00000021955	-0.846783	0.840697	0.0871162	0.373328	1.0599
ENSCING00000003864	-0.846736	2.59254	0.0684613	0.326276	1.16456
ENSCING00000004089	-0.846492	2.38112	0.0727803	0.335363	1.13799
ENSCING00000007849	-0.845797	-2.33896	0.233262	0.631219	0.632155
ENSCING00000024980	-0.845037	4.14389	0.0677828	0.324257	1.16888
ENSCING00000003207	-0.844939	-2.20731	0.233611	0.631219	0.631507
ENSCING00000023233	-0.844903	3.26294	0.0696303	0.32942	1.1572
ENSCING00000013226	-0.844845	6.90835	0.0666497	0.320769	1.1762
ENSCING00000014801	-0.844084	3.3403	0.0696032	0.32942	1.15737
ENSCING00000012551	-0.843615	3.2557	0.0709034	0.330926	1.14933
ENSCING00000004735	-0.843478	5.70631	0.0674154	0.32278	1.17124
ENSCING00000023972	-0.842753	3.49898	0.0695728	0.329413	1.15756
ENSCING00000022228	-0.842659	1.99971	0.0761323	0.343975	1.11843
ENSCING00000013203	-0.842319	5.16776	0.0681519	0.325269	1.16652	NM_001078244
ENSCING00000004100	-0.842244	5.24271	0.0679402	0.324644	1.16787
ENSCING00000010144	-0.842222	2.64874	0.0730079	0.335914	1.13663
ENSCING00000020622	-0.842042	3.53944	0.0700697	0.330497	1.15447
ENSCING00000001223	-0.841813	-2.13315	0.252417	0.655648	0.597882
ENSCING00000009244	-0.840479	6.46267	0.0681384	0.325269	1.16661
ENSCING00000002939	-0.8401	5.03031	0.0687964	0.327492	1.16243
ENSCING00000007562	-0.839964	5.05461	0.0688892	0.327745	1.16185
ENSCING00000005141	-0.839788	5.8797	0.0685013	0.326276	1.1643
ENSCING00000020241	-0.839496	3.30637	0.072132	0.333464	1.14187
ENSCING00000019658	-0.83946	7.12438	0.0683525	0.326038	1.16525
ENSCING00000008122	-0.83925	2.70743	0.0721832	0.333607	1.14156
ENSCING00000011468	-0.839211	-1.80808	0.1664	0.534416	0.778846
ENSCING00000003278	-0.839093	4.02258	0.0690808	0.328315	1.16064
ENSCING00000008105	-0.838988	3.81751	0.0700889	0.330497	1.15435
ENSCING00000006973	-0.838522	5.45981	0.0690635	0.328315	1.16075
ENSCING00000018915	-0.838515	4.01081	0.0703568	0.330926	1.15269
ENSCING00000014083	-0.837857	3.99332	0.0705602	0.330926	1.15144
ENSCING00000021433	-0.837229	-1.35	0.153133	0.511684	0.814931
ENSCING00000012419	-0.836956	3.80744	0.0711814	0.331016	1.14763
ENSCING00000021937	-0.836805	8.33962	0.0690885	0.328315	1.16059
ENSCING00000007005	-0.836534	7.44526	0.0692577	0.328638	1.15953
ENSCING00000012004	-0.836253	4.09022	0.0710218	0.330931	1.14861
ENSCING00000022491	-0.836188	4.65079	0.0703823	0.330926	1.15254
ENSCING00000005876	-0.836115	2.37682	0.076143	0.343975	1.11837
ENSCING00000012085	-0.836084	3.95021	0.0712307	0.331059	1.14733
ENSCING00000023769	-0.835969	6.67534	0.0695603	0.329413	1.15764
ENSCING00000016138	-0.834008	6.92311	0.0701741	0.330618	1.15382
ENSCING00000019531	-0.833664	6.44015	0.0703802	0.330926	1.15255
ENSCING00000006481	-0.833637	8.34519	0.0701349	0.330527	1.15407
ENSCING00000012001	-0.83346	5.51759	0.0707811	0.330926	1.15008
ENSCING00000013885	-0.833381	5.45514	0.0707527	0.330926	1.15026
ENSCING00000022223	-0.833053	5.74216	0.0707557	0.330926	1.15024
ENSCING00000003422	-0.832381	7.24208	0.0706513	0.330926	1.15088
ENSCING00000001362	-0.831681	3.77318	0.0731347	0.336029	1.13588
ENSCING00000021927	-0.831387	3.92315	0.0728159	0.335363	1.13777
ENSCING00000012337	-0.831268	4.05916	0.0726752	0.335131	1.13861
ENSCING00000024425	-0.831142	-1.82686	0.190361	0.572382	0.720422
ENSCING00000013573	-0.830618	9.22174	0.0710929	0.330931	1.14817	NM_001078271
ENSCING00000019369	-0.830544	0.255674	0.0927606	0.387673	1.03264
ENSCING00000004120	-0.830464	-3.13984	0.632708	0.923003	0.198797
ENSCING00000020125	-0.830275	3.6078	0.0737285	0.338098	1.13236
ENSCING00000012561	-0.830239	5.1672	0.0720818	0.333452	1.14217
ENSCING00000013040	-0.830225	7.51216	0.0713571	0.331273	1.14656
ENSCING00000024080	-0.829633	3.4967	0.0745276	0.34025	1.12768
ENSCING00000014639	-0.829349	6.04952	0.0719794	0.333319	1.14279
ENSCING00000018802	-0.829288	5.73811	0.072082	0.333452	1.14217
ENSCING00000013494	-0.828878	3.31455	0.0749853	0.341113	1.12502
ENSCING00000021857	-0.828787	-0.529546	0.132858	0.478334	0.876613
ENSCING00000006465	-0.828778	6.13295	0.0721092	0.333452	1.14201
ENSCING00000023537	-0.82807	-2.27156	0.254436	0.657154	0.594421
ENSCING00000021975	-0.82806	4.96628	0.0728418	0.335363	1.13762
ENSCING00000013483	-0.82795	6.3592	0.0723327	0.333937	1.14067
ENSCING00000016058	-0.82791	2.17269	0.0799188	0.35466	1.09735
ENSCING00000022013	-0.827793	-3.12838	0.492392	0.860851	0.307689
ENSCING00000021938	-0.827793	-3.12838	0.492392	0.860851	0.307689
ENSCING00000018397	-0.827666	4.03591	0.0743715	0.339913	1.12859
ENSCING00000013013	-0.827487	-3.29758	0.596599	0.908496	0.224317
ENSCING00000010151	-0.826394	7.68992	0.0725697	0.334737	1.13924
ENSCING00000011600	-0.826207	2.15737	0.0807629	0.357157	1.09279
ENSCING00000007307	-0.825984	7.19171	0.0728277	0.335363	1.1377
ENSCING00000018524	-0.82565	-3.30253	0.596599	0.908496	0.224317
ENSCING00000017905	-0.825469	4.68233	0.0739712	0.338835	1.13094
ENSCING00000018527	-0.825198	-0.417507	0.126315	0.464717	0.898545
ENSCING00000022527	-0.824694	4.03219	0.0751231	0.341646	1.12423
ENSCING00000013472	-0.824577	3.6878	0.0755825	0.342884	1.12158
ENSCING00000008090	-0.824415	6.32588	0.0735191	0.337479	1.1336
ENSCING00000021773	-0.824399	-2.3686	0.279288	0.68703	0.553948
ENSCING00000017395	-0.823663	4.63081	0.074656	0.340387	1.12694
ENSCING00000005729	-0.823392	3.81347	0.075775	0.343344	1.12047
ENSCING00000020842	-0.823041	-3.3031	0.596599	0.908496	0.224317
ENSCING00000021448	-0.822699	-3.31037	0.596599	0.908496	0.224317
ENSCING00000001155	-0.822642	4.96623	0.0748526	0.340979	1.12579
ENSCING00000007850	-0.822553	9.422	0.0738516	0.338385	1.13164
ENSCING00000012489	-0.822505	4.43267	0.0753575	0.342085	1.12287
ENSCING00000003662	-0.822229	5.56882	0.0746011	0.340387	1.12725
ENSCING00000002088	-0.822018	6.80649	0.0742668	0.339717	1.12921
ENSCING00000014711	-0.821966	-2.75385	0.481088	0.855134	0.317776
ENSCING00000024737	-0.821749	6.7794	0.0742921	0.339738	1.12906
ENSCING00000003475	-0.821616	6.33719	0.0745089	0.34025	1.12779
ENSCING00000008015	-0.821295	3.63757	0.0767237	0.345597	1.11507
ENSCING00000022305	-0.821132	2.04666	0.0852433	0.368242	1.06934
ENSCING00000012424	-0.820496	4.17553	0.0762398	0.343975	1.11782
ENSCING00000023331	-0.820384	6.72995	0.0748756	0.34099	1.12566
ENSCING00000018834	-0.820173	4.2949	0.0762168	0.343975	1.11795
ENSCING00000020127	-0.819257	0.529782	0.107157	0.421677	0.969981
ENSCING00000005163	-0.819232	6.83986	0.0752303	0.341821	1.12361	NM_001078472
ENSCING00000023396	-0.819078	4.11167	0.076808	0.345783	1.11459
ENSCING00000018887	-0.818983	4.59335	0.0762247	0.343975	1.1179
ENSCING00000014082	-0.81897	7.58763	0.0752229	0.341821	1.12365
ENSCING00000007274	-0.81858	6.51599	0.0754985	0.342597	1.12206
ENSCING00000019933	-0.817902	3.53288	0.0783637	0.351158	1.10589
ENSCING00000022968	-0.817497	-2.66266	0.318143	0.726063	0.497378
ENSCING00000009427	-0.817133	8.43164	0.0758086	0.343344	1.12028
ENSCING00000019398	-0.817133	-1.6119	0.153546	0.511684	0.813761
ENSCING00000024767	-0.817015	3.07576	0.079386	0.35357	1.10026
ENSCING00000004545	-0.815159	2.0144	0.0863661	0.371581	1.06366
ENSCING00000018801	-0.814794	1.59458	0.086923	0.373282	1.06087	NM_001128908
ENSCING00000018483	-0.814748	-2.13878	0.252417	0.655648	0.597882
ENSCING00000007824	-0.814334	4.11419	0.0785586	0.351936	1.10481
ENSCING00000017737	-0.814272	-3.30472	0.596599	0.908496	0.224317
ENSCING00000024112	-0.81393	2.45209	0.0832547	0.362542	1.07959
ENSCING00000021227	-0.813915	3.61149	0.0793032	0.353353	1.10071
ENSCING00000024738	-0.813583	2.24427	0.0832841	0.362575	1.07944
ENSCING00000018692	-0.813472	3.82162	0.078941	0.352435	1.1027
ENSCING00000022648	-0.81317	3.32666	0.0802915	0.355464	1.09533
ENSCING00000018535	-0.812249	3.81887	0.0798809	0.35466	1.09756
ENSCING00000023978	-0.812139	4.80201	0.0786672	0.35206	1.10421
ENSCING00000020347	-0.812112	2.81451	0.082492	0.360984	1.08359
ENSCING00000007875	-0.811992	4.66879	0.0788491	0.352281	1.1032
ENSCING00000004965	-0.811883	0.80404	0.0961442	0.396196	1.01708
ENSCING00000017730	-0.811666	-3.3053	0.596599	0.908496	0.224317
ENSCING00000023868	-0.811666	-3.3053	0.596599	0.908496	0.224317
ENSCING00000006959	-0.81162	4.73455	0.0789536	0.352435	1.10263
ENSCING00000012720	-0.811572	2.09588	0.087134	0.373328	1.05981
ENSCING00000022895	-0.811569	-3.13648	0.632708	0.923003	0.198797
ENSCING00000013690	-0.811393	-3.31256	0.596599	0.908496	0.224317
ENSCING00000021277	-0.811364	3.84418	0.0801086	0.355311	1.09632
ENSCING00000022800	-0.811322	2.64221	0.0832309	0.362534	1.07972
ENSCING00000021024	-0.811064	5.21703	0.0787655	0.352281	1.10366
ENSCING00000014496	-0.810804	1.22216	0.094858	0.392664	1.02293
ENSCING00000020402	-0.810644	-0.384061	0.121363	0.455014	0.915914
ENSCING00000023681	-0.810264	2.4604	0.0846268	0.366616	1.07249
ENSCING00000022354	-0.8102	6.18137	0.0786717	0.35206	1.10418
ENSCING00000018406	-0.809658	3.6288	0.0811721	0.357878	1.09059
ENSCING00000021002	-0.80962	4.87741	0.0795721	0.353816	1.09924
ENSCING00000021924	-0.809478	2.7836	0.0827082	0.361253	1.08245
ENSCING00000002818	-0.809351	7.93999	0.0786149	0.35206	1.10449
ENSCING00000008385	-0.808824	5.22818	0.0795389	0.353816	1.09942
ENSCING00000009205	-0.80881	3.46237	0.082162	0.360256	1.08533
ENSCING00000014335	-0.808562	6.25804	0.0792038	0.353119	1.10125
ENSCING00000021108	-0.807754	4.82003	0.0801566	0.355399	1.09606
ENSCING00000013434	-0.807717	6.34352	0.0794558	0.353651	1.09987
ENSCING00000023361	-0.807692	-1.78166	0.217752	0.610077	0.662039
ENSCING00000014297	-0.807589	3.68885	0.0816352	0.358803	1.08812
ENSCING00000022253	-0.807359	2.89782	0.0848954	0.367361	1.07112
ENSCING00000000713	-0.807266	1.91131	0.0892587	0.37928	1.04935
ENSCING00000012153	-0.807237	5.00263	0.0802939	0.355464	1.09532
ENSCING00000015992	-0.807206	3.69552	0.081798	0.359148	1.08726
ENSCING00000024396	-0.807047	4.1212	0.0818308	0.359148	1.08708
ENSCING00000017733	-0.806483	-2.02795	0.250287	0.653119	0.601561
ENSCING00000008603	-0.806072	-0.237068	0.12048	0.45356	0.919084
ENSCING00000017364	-0.805793	1.57849	0.0933937	0.390023	1.02968
ENSCING00000009105	-0.805533	2.9902	0.0836859	0.364036	1.07735
ENSCING00000022874	-0.805287	-2.75794	0.318143	0.726063	0.497378
ENSCING00000019408	-0.805112	4.1957	0.0818441	0.359148	1.08701
ENSCING00000013227	-0.804878	0.652625	0.104324	0.415082	0.981616
ENSCING00000004938	-0.804193	5.25082	0.0812729	0.357878	1.09005
ENSCING00000016307	-0.803697	5.67586	0.081432	0.358146	1.0892
ENSCING00000007203	-0.803466	5.48953	0.0813788	0.358071	1.08949
ENSCING00000018522	-0.803449	-0.742714	0.133176	0.478956	0.875575
ENSCING00000024465	-0.80344	0.690581	0.103517	0.41369	0.98499
ENSCING00000023691	-0.803058	1.95662	0.0874883	0.374033	1.05805
ENSCING00000013897	-0.802562	3.24423	0.0842726	0.36572	1.07431
ENSCING00000007782	-0.802476	7.51253	0.0811486	0.357878	1.09072
ENSCING00000019332	-0.80238	-2.54863	0.283823	0.689562	0.546953
ENSCING00000009933	-0.801999	3.53571	0.0841085	0.365435	1.07516
ENSCING00000002466	-0.801957	5.51226	0.0819986	0.359634	1.08619
ENSCING00000016831	-0.801897	4.82485	0.0823929	0.360812	1.08411
ENSCING00000024358	-0.801868	6.17659	0.0817109	0.359041	1.08772
ENSCING00000018918	-0.801675	7.36056	0.0815094	0.358346	1.08879
ENSCING00000024530	-0.801131	0.886704	0.0966261	0.397388	1.01491
ENSCING00000022944	-0.800988	-1.19416	0.174952	0.548832	0.757081
ENSCING00000014592	-0.80097	4.27173	0.0832198	0.362534	1.07977
ENSCING00000013317	-0.800735	5.05199	0.0826993	0.361253	1.0825
ENSCING00000023637	-0.800583	-1.30153	0.162319	0.527662	0.78963
ENSCING00000007127	-0.800218	3.57988	0.0845549	0.366616	1.07286
ENSCING00000013246	-0.800157	1.87566	0.0906529	0.382839	1.04262
ENSCING00000003158	-0.800146	-1.84134	0.217506	0.610077	0.662529
ENSCING00000021826	-0.800054	5.47924	0.0825971	0.361108	1.08304
ENSCING00000016546	-0.799925	3.22193	0.0856202	0.369432	1.06742
ENSCING00000022007	-0.799783	6.48049	0.0823771	0.360812	1.08419
ENSCING00000002170	-0.799252	6.64507	0.0825628	0.361054	1.08322
ENSCING00000012300	-0.798884	1.86036	0.0847747	0.367127	1.07173
ENSCING00000009459	-0.798749	12.4982	0.0824269	0.360842	1.08393
ENSCING00000022193	-0.798595	4.04432	0.0845789	0.366616	1.07274
ENSCING00000024751	-0.798077	3.52305	0.0851709	0.368167	1.06971
ENSCING00000003691	-0.797224	7.43691	0.0831614	0.362519	1.08008
ENSCING00000016124	-0.797144	5.01838	0.0841183	0.365435	1.07511
ENSCING00000022711	-0.796921	3.9242	0.0852551	0.368242	1.06928
ENSCING00000014266	-0.79682	4.69748	0.0844338	0.366324	1.07348
ENSCING00000011888	-0.796581	0.878544	0.0999811	0.406325	1.00008
ENSCING00000003462	-0.796114	0.681367	0.0977594	0.400651	1.00984
ENSCING00000012088	-0.796084	2.73378	0.0890404	0.378712	1.05041
ENSCING00000011601	-0.795709	3.45478	0.0868955	0.373275	1.061
ENSCING00000012213	-0.795342	-1.53135	0.266173	0.671352	0.574835
ENSCING00000006087	-0.795339	4.29068	0.0854184	0.36885	1.06845
ENSCING00000020674	-0.795268	-2.78669	0.361465	0.767107	0.441933
ENSCING00000024817	-0.795009	5.47663	0.08461	0.366616	1.07258
ENSCING00000006717	-0.794968	-1.40612	0.167052	0.535695	0.777148
ENSCING00000006204	-0.793312	4.12657	0.0864593	0.371885	1.06319
ENSCING00000012730	-0.792301	4.08959	0.0869561	0.373282	1.0607
ENSCING00000009526	-0.79197	7.48498	0.085217	0.368242	1.06947
ENSCING00000022429	-0.791816	3.78507	0.0879146	0.374921	1.05594
ENSCING00000014547	-0.791652	2.00835	0.0942523	0.391609	1.02571
ENSCING00000022259	-0.791513	0.209535	0.141325	0.492384	0.849782
ENSCING00000014939	-0.791327	7.06415	0.0855468	0.369308	1.0678
ENSCING00000002722	-0.79111	3.60173	0.0869649	0.373282	1.06066
ENSCING00000019540	-0.791003	3.57698	0.0883527	0.376206	1.05378
ENSCING00000008864	-0.790823	5.71652	0.0861141	0.371175	1.06493
ENSCING00000021947	-0.790814	-0.347078	0.136905	0.484906	0.86358
ENSCING00000023271	-0.790787	2.24733	0.0945002	0.391867	1.02457
ENSCING00000012791	-0.79074	1.90167	0.0924124	0.386708	1.03427
ENSCING00000019519	-0.789911	1.66038	0.0993156	0.405009	1.00298
ENSCING00000024651	-0.78989	0.649542	0.108307	0.423981	0.965342
ENSCING00000015335	-0.789864	3.9368	0.0877807	0.374666	1.0566
ENSCING00000025182	-0.789748	-3.30464	0.596599	0.908496	0.224317
ENSCING00000006031	-0.788832	5.97808	0.0867068	0.372658	1.06195
ENSCING00000022474	-0.788734	2.21456	0.0919793	0.386004	1.03631
ENSCING00000013388	-0.788484	4.65763	0.0878156	0.374666	1.05643
ENSCING00000022564	-0.787921	2.84425	0.0915634	0.385206	1.03828
ENSCING00000016391	-0.787752	4.57498	0.0879848	0.375033	1.05559
ENSCING00000005906	-0.787334	7.26533	0.0870363	0.373328	1.0603
ENSCING00000006347	-0.78714	3.77829	0.0896013	0.380442	1.04769
ENSCING00000002308	-0.786916	8.85919	0.0870878	0.373328	1.06004
ENSCING00000022628	-0.786247	6.24802	0.0877291	0.374634	1.05686
ENSCING00000008758	-0.785906	8.49732	0.0875024	0.374033	1.05798
ENSCING00000021535	-0.785882	7.17368	0.0876703	0.374556	1.05715
ENSCING00000013794	-0.78583	-3.03391	0.379241	0.781529	0.421084
ENSCING00000022574	-0.785423	0.107066	0.113739	0.436997	0.944092
ENSCING00000018174	-0.785274	6.10348	0.0881469	0.37562	1.05479
ENSCING00000007815	-0.785254	7.62933	0.0878323	0.374666	1.05635
ENSCING00000004441	-0.785152	3.94482	0.0901778	0.381516	1.0449
ENSCING00000006605	-0.785078	3.0011	0.092465	0.386829	1.03402
ENSCING00000022597	-0.784727	-1.36395	0.19731	0.584155	0.704852
ENSCING00000013185	-0.784411	4.55448	0.0896474	0.380442	1.04746
ENSCING00000006297	-0.784126	4.20226	0.0899776	0.381001	1.04587
ENSCING00000008806	-0.783793	-0.12869	0.142624	0.494785	0.845809
ENSCING00000024896	-0.783224	4.10852	0.0905773	0.382839	1.04298
ENSCING00000014026	-0.783106	4.1352	0.0906428	0.382839	1.04267
ENSCING00000019558	-0.78247	6.27239	0.0892145	0.379191	1.04956
ENSCING00000020715	-0.782107	3.09722	0.0934866	0.390168	1.02925
ENSCING00000012053	-0.781933	5.773	0.0896466	0.380442	1.04747
ENSCING00000019528	-0.781908	1.78065	0.0982769	0.401973	1.00755
ENSCING00000016701	-0.781867	5.33504	0.0899172	0.380911	1.04616
ENSCING00000024330	-0.780999	5.55651	0.0901011	0.381387	1.04527
ENSCING00000019463	-0.780353	-3.31129	0.596599	0.908496	0.224317
ENSCING00000013024	-0.780245	2.59004	0.0963783	0.396764	1.01602
ENSCING00000017296	-0.779776	5.11553	0.0908973	0.383162	1.04145
ENSCING00000021803	-0.779763	3.88517	0.0922067	0.386631	1.03524
ENSCING00000022704	-0.779554	1.27252	0.103361	0.41364	0.985645
ENSCING00000013662	-0.779354	5.00215	0.0912283	0.383992	1.03987
ENSCING00000012112	-0.77905	2.7681	0.0959974	0.395689	1.01774
ENSCING00000016680	-0.77881	4.90791	0.0914794	0.384951	1.03868
ENSCING00000008158	-0.778709	6.74443	0.090631	0.382839	1.04272
ENSCING00000009710	-0.778701	4.38632	0.0918135	0.385766	1.03709
ENSCING00000015310	-0.778679	2.56709	0.0972011	0.398864	1.01233
ENSCING00000011316	-0.778382	2.08322	0.100567	0.406819	0.997543
ENSCING00000016397	-0.778368	1.76864	0.101735	0.40922	0.992531
ENSCING00000015811	-0.778349	5.93316	0.0910545	0.383554	1.0407
ENSCING00000003108	-0.778302	5.50596	0.0912202	0.383992	1.03991
ENSCING00000022100	-0.778151	4.05402	0.0926016	0.387303	1.03338
ENSCING00000003921	-0.777365	2.7873	0.0953002	0.393799	1.02091
ENSCING00000021450	-0.776802	5.86323	0.0917374	0.385641	1.03745
ENSCING00000006984	-0.776571	4.0816	0.093192	0.389279	1.03062
ENSCING00000007509	-0.77586	2.8422	0.0951376	0.393521	1.02165
ENSCING00000021492	-0.775853	-0.187362	0.128275	0.469212	0.891856
ENSCING00000024907	-0.775211	4.07078	0.093895	0.391028	1.02736
ENSCING00000019448	-0.775067	2.39354	0.0994873	0.405217	1.00223
ENSCING00000006225	-0.775043	6.45054	0.0920799	0.386295	1.03584
ENSCING00000014961	-0.774785	0.285031	0.113284	0.436323	0.945831
ENSCING00000008645	-0.774616	6.57939	0.0923177	0.386703	1.03472
ENSCING00000021790	-0.774601	7.55681	0.0922032	0.386631	1.03525
ENSCING00000012646	-0.774539	1.21756	0.111369	0.431782	0.953237
ENSCING00000023310	-0.774289	6.15951	0.0926688	0.387486	1.03307
ENSCING00000005582	-0.774281	7.24428	0.0923683	0.386708	1.03448
ENSCING00000023545	-0.773471	0.15267	0.125926	0.464319	0.899883
ENSCING00000006342	-0.773079	4.83967	0.093607	0.390364	1.02869
ENSCING00000015377	-0.772928	2.65418	0.0956609	0.394993	1.01927
ENSCING00000021658	-0.772895	0.673747	0.117519	0.44586	0.929891
ENSCING00000016523	-0.772869	3.96903	0.0947711	0.392596	1.02332
ENSCING00000022132	-0.77279	4.54654	0.0941567	0.391609	1.02615
ENSCING00000016904	-0.772149	3.78164	0.095781	0.395192	1.01872
ENSCING00000021080	-0.772095	5.32451	0.0939532	0.391172	1.02709
ENSCING00000002093	-0.771833	5.0919	0.0942118	0.391609	1.02589
ENSCING00000006942	-0.77159	6.09055	0.0938125	0.390797	1.02774
ENSCING00000024982	-0.771519	1.97953	0.103473	0.41369	0.985171
ENSCING00000008560	-0.771402	7.20866	0.0936174	0.390364	1.02864
ENSCING00000020185	-0.771205	4.46825	0.0950677	0.39343	1.02197
ENSCING00000002130	-0.770794	7.49142	0.093804	0.390797	1.02778
ENSCING00000020030	-0.770644	4.28592	0.0953328	0.393835	1.02076
ENSCING00000003100	-0.770425	5.0999	0.0948588	0.392664	1.02292
ENSCING00000008078	-0.770362	3.22229	0.0981816	0.401683	1.00797
ENSCING00000024297	-0.770018	2.34334	0.100957	0.407084	0.995863
ENSCING00000020673	-0.769899	5.56968	0.0946885	0.392451	1.0237
ENSCING00000017503	-0.769732	10.3052	0.0940653	0.391441	1.02657
ENSCING00000008175	-0.76952	4.89786	0.0952206	0.393668	1.02127
ENSCING00000001896	-0.769403	4.30527	0.096537	0.39712	1.01531
ENSCING00000014781	-0.769365	2.03142	0.102522	0.411285	0.989183
ENSCING00000021100	-0.769052	3.74843	0.0972268	0.398864	1.01221
ENSCING00000002820	-0.768459	7.42477	0.0947963	0.392602	1.02321
ENSCING00000018865	-0.767675	5.307	0.0958481	0.39537	1.01842
ENSCING00000016539	-0.767566	4.62624	0.0964733	0.397014	1.01559
ENSCING00000014548	-0.767423	2.39734	0.102729	0.411716	0.988306
ENSCING00000020997	-0.767216	3.09273	0.0989831	0.404161	1.00444
ENSCING00000024969	-0.767214	1.52448	0.103655	0.41412	0.984408
ENSCING00000023544	-0.767172	-3.30903	0.596599	0.908496	0.224317
ENSCING00000022718	-0.765826	3.3477	0.0993095	0.405009	1.00301
ENSCING00000001387	-0.765589	5.15953	0.0968631	0.397966	1.01384	NM_001078351
ENSCING00000012443	-0.765468	0.151768	0.134009	0.479344	0.872866
ENSCING00000024539	-0.765438	3.6141	0.0988717	0.403806	1.00493
ENSCING00000001735	-0.764652	5.29643	0.0970839	0.398575	1.01285
ENSCING00000003373	-0.764575	9.74094	0.096285	0.396557	1.01644
ENSCING00000011775	-0.764284	2.40725	0.104238	0.415082	0.981972
ENSCING00000019710	-0.764017	1.64443	0.104119	0.414893	0.98247
ENSCING00000024944	-0.763927	5.40529	0.0974983	0.399779	1.011
ENSCING00000001216	-0.762918	5.3646	0.0978789	0.400842	1.00931
ENSCING00000020541	-0.762836	4.9617	0.0980026	0.401149	1.00876
ENSCING00000013054	-0.762099	-3.50301	0.750459	0.963933	0.124673
ENSCING00000023303	-0.762099	-3.50301	0.750459	0.963933	0.124673
ENSCING00000011365	-0.762099	-3.50301	0.750459	0.963933	0.124673
ENSCING00000021981	-0.762099	-3.50301	0.750459	0.963933	0.124673
ENSCING00000017501	-0.762099	-3.50301	0.750459	0.963933	0.124673
ENSCING00000021781	-0.762099	-3.50301	0.750459	0.963933	0.124673
ENSCING00000020800	-0.762099	-3.50301	0.750459	0.963933	0.124673
ENSCING00000007637	-0.761976	7.52731	0.0975662	0.399959	1.0107
ENSCING00000019606	-0.76179	-2.92792	0.417528	0.812596	0.379314
ENSCING00000011356	-0.761746	6.34896	0.097908	0.400862	1.00918
ENSCING00000006559	-0.761694	3.81239	0.100243	0.406819	0.998947
ENSCING00000007154	-0.76168	5.21218	0.0984878	0.402636	1.00662
ENSCING00000022219	-0.761123	3.13758	0.102239	0.410488	0.990384
ENSCING00000024182	-0.761099	1.86373	0.10825	0.423958	0.965572
ENSCING00000004257	-0.760605	4.72403	0.0994661	0.405217	1.00233
ENSCING00000003974	-0.760399	3.18416	0.102277	0.410499	0.990224
ENSCING00000014223	-0.759849	3.79072	0.100855	0.407072	0.996301
ENSCING00000022900	-0.759588	-2.38253	0.33337	0.742201	0.477074
ENSCING00000011931	-0.759222	1.66117	0.112808	0.435402	0.947661
ENSCING00000012100	-0.758337	0.770693	0.127055	0.466501	0.896007
ENSCING00000007285	-0.758315	2.92461	0.104315	0.415082	0.981653
ENSCING00000021371	-0.758048	3.74801	0.101831	0.409347	0.992119
ENSCING00000000295	-0.757948	5.56957	0.0999102	0.406237	1.00039
ENSCING00000003409	-0.757945	2.43374	0.107238	0.421702	0.96965
ENSCING00000014253	-0.757508	3.79633	0.101452	0.40858	0.993741
ENSCING00000001279	-0.757425	5.0683	0.100836	0.407072	0.996384
ENSCING00000000557	-0.757328	5.33812	0.100355	0.406819	0.998459
ENSCING00000021703	-0.75731	3.01787	0.104003	0.414893	0.982953
ENSCING00000013070	-0.757197	6.71863	0.0998074	0.40612	1.00084
ENSCING00000021673	-0.756988	5.44406	0.100339	0.406819	0.998528
ENSCING00000006088	-0.75672	6.81403	0.0999787	0.406325	1.00009
ENSCING00000022742	-0.756438	3.99942	0.102249	0.410488	0.990342
ENSCING00000008632	-0.75632	4.90689	0.100997	0.407146	0.995691
ENSCING00000023227	-0.755972	4.29252	0.101901	0.409413	0.99182
ENSCING00000014412	-0.755971	4.21472	0.101784	0.409319	0.99232
ENSCING00000015787	-0.755968	6.46738	0.100455	0.406819	0.998027
ENSCING00000014093	-0.755697	4.80157	0.101443	0.40858	0.993777
ENSCING00000008676	-0.755247	5.70458	0.101106	0.407485	0.995223
ENSCING00000022963	-0.755158	3.67759	0.103491	0.41369	0.985096
ENSCING00000006198	-0.754429	3.91154	0.103335	0.413639	0.985754
ENSCING00000001615	-0.754402	5.07943	0.1017	0.409204	0.99268
ENSCING00000007543	-0.754394	8.37177	0.100812	0.407072	0.996486
ENSCING00000019069	-0.754291	4.35607	0.102569	0.411374	0.988983
ENSCING00000015951	-0.753224	2.93053	0.105997	0.418331	0.974708
ENSCING00000011754	-0.753024	1.53509	0.115486	0.440723	0.937471
ENSCING00000019738	-0.752753	3.73309	0.104313	0.415082	0.981663
ENSCING00000023891	-0.752687	-3.50466	0.750459	0.963933	0.124673
ENSCING00000019317	-0.752687	-3.50466	0.750459	0.963933	0.124673
ENSCING00000022575	-0.752687	-3.50466	0.750459	0.963933	0.124673
ENSCING00000025227	-0.752687	-3.50466	0.750459	0.963933	0.124673
ENSCING00000021888	-0.752687	-3.50466	0.750459	0.963933	0.124673
ENSCING00000004256	-0.752687	-3.50466	0.750459	0.963933	0.124673
ENSCING00000017782	-0.752687	-3.50466	0.750459	0.963933	0.124673
ENSCING00000018087	-0.752433	0.932827	0.11897	0.449767	0.924563
ENSCING00000022581	-0.752328	2.94246	0.107475	0.422023	0.968694
ENSCING00000000677	-0.751962	6.91001	0.102103	0.4101	0.990963
ENSCING00000014400	-0.751748	5.2041	0.102688	0.41165	0.98848
ENSCING00000015188	-0.751428	0.662647	0.124039	0.460965	0.90644
ENSCING00000001334	-0.751058	4.16211	0.104755	0.415895	0.979826
ENSCING00000011665	-0.750929	3.99909	0.104869	0.415958	0.979355
ENSCING00000024882	-0.75079	2.81379	0.108046	0.42346	0.966392
ENSCING00000020991	-0.750563	3.40566	0.106002	0.418331	0.974685
ENSCING00000007236	-0.750391	6.8881	0.102815	0.411961	0.987941
ENSCING00000023422	-0.750306	0.278701	0.139361	0.488947	0.85586
ENSCING00000019911	-0.750034	2.73058	0.107757	0.422731	0.967553
ENSCING00000013012	-0.749777	2.50736	0.109304	0.426365	0.961365
ENSCING00000023209	-0.749151	7.91443	0.103234	0.413337	0.986177
ENSCING00000013136	-0.748994	4.10307	0.105325	0.416856	0.977467
ENSCING00000005530	-0.748386	4.73301	0.105146	0.416344	0.978209
ENSCING00000021442	-0.748265	0.837023	0.13448	0.480072	0.871344
ENSCING00000024968	-0.747859	-3.02084	0.528344	0.880876	0.277083
ENSCING00000018206	-0.747827	-3.03482	0.662117	0.936955	0.179065
ENSCING00000023937	-0.74777	-3.18778	0.632708	0.923003	0.198797
ENSCING00000005295	-0.747429	8.57846	0.103959	0.414893	0.983139
ENSCING00000015878	-0.746963	3.53039	0.107382	0.42196	0.969069
ENSCING00000004130	-0.746846	3.95665	0.106394	0.419779	0.973081
ENSCING00000006143	-0.746812	0.337038	0.132173	0.476908	0.878859
ENSCING00000019877	-0.746734	6.63332	0.104516	0.415345	0.980818
ENSCING00000017907	-0.746294	6.29192	0.104872	0.415958	0.979342
ENSCING00000019909	-0.74624	3.99029	0.106683	0.420233	0.971905
ENSCING00000021866	-0.746022	2.31173	0.112029	0.433326	0.950671
ENSCING00000002188	-0.745847	5.97069	0.105211	0.416503	0.977939
ENSCING00000008463	-0.745823	7.67411	0.104726	0.415882	0.979944
ENSCING00000002548	-0.745805	5.13019	0.105757	0.417663	0.975691
ENSCING00000016528	-0.745684	2.87491	0.109853	0.427899	0.959189	NM_001078423
ENSCING00000023342	-0.745613	6.48454	0.105089	0.416221	0.978441
ENSCING00000012830	-0.744873	0.160817	0.151111	0.509488	0.820703
ENSCING00000023669	-0.744743	4.7617	0.10658	0.420202	0.972323
ENSCING00000004153	-0.744459	8.30737	0.105359	0.416891	0.977326
ENSCING00000018877	-0.744188	3.30468	0.108576	0.424629	0.964267
ENSCING00000005967	-0.743905	4.60915	0.107044	0.421336	0.970436
ENSCING00000019679	-0.743878	0.756985	0.130732	0.473487	0.883619
ENSCING00000007431	-0.743377	7.95565	0.10587	0.418008	0.975228
ENSCING00000019570	-0.743334	0.886509	0.12971	0.472045	0.887026
ENSCING00000019055	-0.743314	-3.50631	0.750459	0.963933	0.124673
ENSCING00000023578	-0.743314	-3.50631	0.750459	0.963933	0.124673
ENSCING00000002749	-0.743314	-3.50631	0.750459	0.963933	0.124673
ENSCING00000023873	-0.743314	-3.50631	0.750459	0.963933	0.124673
ENSCING00000020129	-0.743314	-3.50631	0.750459	0.963933	0.124673
ENSCING00000019202	-0.743314	-3.50631	0.750459	0.963933	0.124673
ENSCING00000020186	-0.743314	-3.50631	0.750459	0.963933	0.124673
ENSCING00000021838	-0.743314	-3.50631	0.750459	0.963933	0.124673
ENSCING00000001031	-0.743314	-3.50631	0.750459	0.963933	0.124673
ENSCING00000019875	-0.743314	-3.50631	0.750459	0.963933	0.124673
ENSCING00000014424	-0.743237	0.830439	0.137021	0.484988	0.863212
ENSCING00000019159	-0.742533	1.67531	0.117543	0.44586	0.929802
ENSCING00000013044	-0.741939	3.58961	0.109972	0.427971	0.958719
ENSCING00000007915	-0.741903	5.78519	0.106666	0.420233	0.971973
ENSCING00000002358	-0.741696	4.6874	0.107987	0.423412	0.96663
ENSCING00000023575	-0.741402	2.48386	0.11435	0.438381	0.941764
ENSCING00000002681	-0.740483	2.31507	0.113705	0.436997	0.944221
ENSCING00000023171	-0.740266	-3.50691	0.750459	0.963933	0.124673
ENSCING00000022000	-0.740266	-3.50691	0.750459	0.963933	0.124673
ENSCING00000017974	-0.740266	-3.50691	0.750459	0.963933	0.124673
ENSCING00000022086	-0.740266	-3.50691	0.750459	0.963933	0.124673
ENSCING00000023835	-0.740266	-3.50691	0.750459	0.963933	0.124673
ENSCING00000017773	-0.740266	-3.50691	0.750459	0.963933	0.124673
ENSCING00000019473	-0.740266	-3.50691	0.750459	0.963933	0.124673
ENSCING00000023360	-0.740266	-3.50691	0.750459	0.963933	0.124673
ENSCING00000020970	-0.740266	-3.50691	0.750459	0.963933	0.124673
ENSCING00000023626	-0.740266	-3.50691	0.750459	0.963933	0.124673
ENSCING00000021641	-0.740266	-3.50691	0.750459	0.963933	0.124673
ENSCING00000007089	-0.740019	6.44776	0.107699	0.422603	0.967788
ENSCING00000002626	-0.739681	3.73924	0.110459	0.429247	0.9568
ENSCING00000003821	-0.73958	2.66298	0.113159	0.436267	0.946309
ENSCING00000006076	-0.739347	4.85061	0.108952	0.425595	0.962766
ENSCING00000005469	-0.738529	5.51459	0.108846	0.425383	0.963188
ENSCING00000019831	-0.738518	2.75382	0.113883	0.4371	0.94354
ENSCING00000012669	-0.738424	5.12257	0.109084	0.425873	0.96224
ENSCING00000024430	-0.737496	-0.606093	0.207645	0.595483	0.682679
ENSCING00000022052	-0.737236	1.97396	0.119349	0.450842	0.923183
ENSCING00000003710	-0.736872	4.36446	0.110738	0.429925	0.955705
ENSCING00000000113	-0.736841	3.23818	0.11206	0.433326	0.95055
ENSCING00000020467	-0.736758	2.07685	0.119061	0.449963	0.92423
ENSCING00000019511	-0.736445	4.90732	0.110326	0.428934	0.957321
ENSCING00000021114	-0.735914	5.58071	0.110049	0.428059	0.958413
ENSCING00000000012	-0.735813	-2.38047	0.355997	0.761996	0.448554
ENSCING00000008276	-0.735779	4.10418	0.1116	0.432081	0.952336
ENSCING00000020844	-0.735574	4.52536	0.110977	0.430755	0.954766
ENSCING00000010003	-0.73514	2.45487	0.115673	0.441197	0.936769
ENSCING00000008710	-0.733748	4.20915	0.112731	0.435206	0.947958
ENSCING00000008021	-0.733507	7.12942	0.110648	0.429678	0.956057
ENSCING00000011459	-0.733348	-1.93633	0.321537	0.729535	0.49277
ENSCING00000012005	-0.732987	3.29725	0.114323	0.43838	0.941866
ENSCING00000020055	-0.732819	2.40451	0.118555	0.448976	0.926079
ENSCING00000016570	-0.732497	-2.62547	0.346231	0.753554	0.460634
ENSCING00000018771	-0.732458	5.5384	0.111647	0.432134	0.952154
ENSCING00000020753	-0.732067	-1.50321	0.254417	0.657154	0.594454
ENSCING00000022879	-0.73199	-3.19105	0.632708	0.923003	0.198797
ENSCING00000003197	-0.731887	5.32736	0.112192	0.433737	0.950037
ENSCING00000007135	-0.731701	4.21023	0.113366	0.436434	0.945517
ENSCING00000020435	-0.731126	4.44709	0.113217	0.436267	0.946088
ENSCING00000021808	-0.730941	-3.50855	0.750459	0.963933	0.124673
ENSCING00000019273	-0.730941	-3.50855	0.750459	0.963933	0.124673
ENSCING00000018085	-0.730941	-3.50855	0.750459	0.963933	0.124673
ENSCING00000016348	-0.730941	-3.50855	0.750459	0.963933	0.124673
ENSCING00000020542	-0.730941	-3.50855	0.750459	0.963933	0.124673
ENSCING00000024354	-0.730941	-3.50855	0.750459	0.963933	0.124673
ENSCING00000019160	-0.730941	-3.50855	0.750459	0.963933	0.124673
ENSCING00000018446	-0.730941	-3.50855	0.750459	0.963933	0.124673
ENSCING00000000013	-0.730941	-3.50855	0.750459	0.963933	0.124673
ENSCING00000023330	-0.730764	5.45075	0.112551	0.434693	0.948649
ENSCING00000020711	-0.730429	6.55156	0.112262	0.433904	0.949768
ENSCING00000018609	-0.730225	4.00837	0.114057	0.437562	0.942879
ENSCING00000018015	-0.729848	2.31927	0.12125	0.454696	0.916317
ENSCING00000017393	-0.729559	5.39309	0.113226	0.436267	0.946053
ENSCING00000003975	-0.729216	5.35125	0.113477	0.436557	0.945091
ENSCING00000005607	-0.72896	6.95927	0.112933	0.435784	0.947179
ENSCING00000019137	-0.728834	0.259296	0.149297	0.507308	0.825949
ENSCING00000009494	-0.728354	6.44593	0.113225	0.436267	0.946057
ENSCING00000014573	-0.727694	4.52403	0.114902	0.44009	0.939671
ENSCING00000007322	-0.727694	6.06237	0.11379	0.436997	0.943894
ENSCING00000024194	-0.727665	2.13857	0.122595	0.458178	0.911525
ENSCING00000023280	-0.727358	4.29814	0.115408	0.440701	0.937763
ENSCING00000004316	-0.727032	6.32946	0.113965	0.437312	0.943228	traf6
ENSCING00000012038	-0.726931	4.04172	0.115985	0.441981	0.935598
ENSCING00000009191	-0.725712	3.83154	0.116953	0.444402	0.931988
ENSCING00000006827	-0.725672	4.9236	0.115464	0.440723	0.937553
ENSCING00000002845	-0.72522	4.07496	0.116799	0.4441	0.932561
ENSCING00000020410	-0.725197	0.562399	0.135545	0.482847	0.867917
ENSCING00000001444	-0.724871	8.78182	0.114686	0.439464	0.940491
ENSCING00000024994	-0.724653	-2.67503	0.507766	0.869493	0.294336
ENSCING00000023991	-0.724209	5.3987	0.115878	0.441675	0.935999
ENSCING00000022399	-0.724154	-3.1855	0.632708	0.923003	0.198797
ENSCING00000001647	-0.723922	3.32935	0.11864	0.449193	0.92577
ENSCING00000008944	-0.723898	8.04121	0.115179	0.440701	0.938627
ENSCING00000016066	-0.723837	8.83443	0.115183	0.440701	0.938613
ENSCING00000020863	-0.723254	2.30014	0.125028	0.463075	0.902992
ENSCING00000018161	-0.722956	4.89846	0.116802	0.4441	0.93255
ENSCING00000022308	-0.722793	5.59159	0.116462	0.443388	0.933816
ENSCING00000019425	-0.722477	5.74904	0.116514	0.443483	0.933623
ENSCING00000013923	-0.722408	2.39146	0.12399	0.460955	0.906613
ENSCING00000014993	-0.721819	4.86281	0.117513	0.44586	0.929913
ENSCING00000023552	-0.721643	-1.08437	0.242459	0.642946	0.615361
ENSCING00000014204	-0.721125	4.01118	0.119481	0.451136	0.922701
ENSCING00000020146	-0.72102	2.77594	0.121647	0.455637	0.914899
ENSCING00000004291	-0.719559	1.76205	0.131179	0.474673	0.882135
ENSCING00000018946	-0.718953	3.46568	0.121561	0.45555	0.915206
ENSCING00000007723	-0.718907	4.58292	0.119149	0.45019	0.92391
ENSCING00000023870	-0.71884	4.20576	0.119892	0.451811	0.921209
ENSCING00000022083	-0.71876	5.3975	0.118852	0.449582	0.924995
ENSCING00000017865	-0.718623	-3.51079	0.750459	0.963933	0.124673
ENSCING00000022289	-0.718623	-3.51079	0.750459	0.963933	0.124673
ENSCING00000022450	-0.718623	-3.51079	0.750459	0.963933	0.124673
ENSCING00000023707	-0.718623	-3.51079	0.750459	0.963933	0.124673
ENSCING00000018816	-0.718623	-3.51079	0.750459	0.963933	0.124673
ENSCING00000021640	-0.718623	-3.51079	0.750459	0.963933	0.124673
ENSCING00000019784	-0.718623	-3.51079	0.750459	0.963933	0.124673
ENSCING00000018136	-0.718623	-3.51079	0.750459	0.963933	0.124673
ENSCING00000018125	-0.718623	-3.51079	0.750459	0.963933	0.124673
ENSCING00000007929	-0.718065	-1.38476	0.206926	0.594889	0.684184
ENSCING00000020166	-0.717216	-2.9144	0.451215	0.834849	0.345616
ENSCING00000020371	-0.717193	1.35811	0.133814	0.479197	0.873497
ENSCING00000017993	-0.717183	1.90027	0.132658	0.478136	0.877267
ENSCING00000022266	-0.716855	4.96987	0.119887	0.451811	0.921226
ENSCING00000024155	-0.716508	-2.43104	0.33337	0.742201	0.477074
ENSCING00000019951	-0.716255	1.53321	0.133309	0.479017	0.875142
ENSCING00000003109	-0.716022	5.75782	0.119763	0.451626	0.921679
ENSCING00000017569	-0.715966	3.40369	0.122759	0.458478	0.910946
ENSCING00000015642	-0.715889	4.55671	0.121109	0.454463	0.916822
ENSCING00000024583	-0.715387	-2.93089	0.417528	0.812596	0.379314
ENSCING00000008495	-0.71479	8.93745	0.119754	0.451626	0.921709
ENSCING00000004846	-0.714636	6.60529	0.120181	0.45264	0.920163
ENSCING00000020680	-0.714582	-0.602214	0.207698	0.595483	0.682567
ENSCING00000021718	-0.71409	4.11778	0.122702	0.458463	0.911147
ENSCING00000011660	-0.714058	5.92874	0.120837	0.454282	0.917799
ENSCING00000013319	-0.713414	2.87656	0.126316	0.464717	0.898541
ENSCING00000006068	-0.713388	6.45147	0.120865	0.454284	0.917699
ENSCING00000019192	-0.71323	1.22973	0.140792	0.491358	0.851423
ENSCING00000022256	-0.713229	3.68537	0.123564	0.460442	0.908109
ENSCING00000022794	-0.71293	3.99448	0.123203	0.459717	0.909379
ENSCING00000017493	-0.712651	3.71937	0.123816	0.460652	0.907225
ENSCING00000015292	-0.71224	-0.0598478	0.171558	0.543453	0.765589
ENSCING00000018749	-0.712199	2.28805	0.130154	0.472669	0.885542
ENSCING00000003583	-0.711878	6.41211	0.121661	0.455637	0.914848
ENSCING00000020058	-0.711799	0.22162	0.155209	0.514746	0.809083
ENSCING00000012763	-0.711759	-3.02821	0.662117	0.936955	0.179065
ENSCING00000001492	-0.711604	4.78084	0.122548	0.458107	0.911692
ENSCING00000007911	-0.711527	8.61204	0.121447	0.455225	0.915614
ENSCING00000020108	-0.711433	2.24742	0.129927	0.472212	0.8863
ENSCING00000001873	-0.711386	1.2632	0.140281	0.490508	0.853001
ENSCING00000001203	-0.710836	2.93043	0.129469	0.47187	0.887835
ENSCING00000002585	-0.710486	5.61135	0.122727	0.458463	0.911059
ENSCING00000019664	-0.710372	4.53965	0.123775	0.460604	0.907368
ENSCING00000024202	-0.710177	3.20956	0.127029	0.466501	0.896096
ENSCING00000008071	-0.709937	11.0071	0.122201	0.457014	0.912926
ENSCING00000022714	-0.709777	3.86003	0.125291	0.463151	0.902081
ENSCING00000020253	-0.709515	4.83872	0.124009	0.460955	0.906548
ENSCING00000022492	-0.709196	4.88557	0.123996	0.460955	0.906591
ENSCING00000000839	-0.70896	4.25158	0.124757	0.46244	0.903936
ENSCING00000014502	-0.708578	2.95165	0.128436	0.469377	0.891314
ENSCING00000007330	-0.708514	4.17244	0.125194	0.463151	0.902416
ENSCING00000002655	-0.708513	4.44515	0.1248	0.46244	0.903785
ENSCING00000011418	-0.708282	6.47321	0.123535	0.460438	0.90821
ENSCING00000001626	-0.708185	8.32855	0.123176	0.459717	0.909474
ENSCING00000001777	-0.70812	5.96675	0.123471	0.460328	0.908434
ENSCING00000021439	-0.707929	6.42492	0.123691	0.460501	0.907661
ENSCING00000012264	-0.707447	3.37367	0.128333	0.469212	0.891661
ENSCING00000021217	-0.705832	6.5086	0.1248	0.46244	0.903784
ENSCING00000022372	-0.705631	2.19262	0.129739	0.472045	0.886931
ENSCING00000003274	-0.70554	5.47835	0.125432	0.463151	0.901591
ENSCING00000001371	-0.705405	6.79745	0.124958	0.462919	0.903237
ENSCING00000021667	-0.705253	5.19145	0.125853	0.464257	0.900135
ENSCING00000010861	-0.705224	-0.808635	0.174245	0.547864	0.758839
ENSCING00000009638	-0.704986	3.83794	0.127752	0.46812	0.893633
ENSCING00000008675	-0.704564	3.4231	0.129038	0.470743	0.889283
ENSCING00000003211	-0.704221	6.61351	0.125611	0.463568	0.900974
ENSCING00000021782	-0.704201	-3.1964	0.632708	0.923003	0.198797
ENSCING00000018034	-0.70411	-0.156507	0.185243	0.564798	0.732258
ENSCING00000020140	-0.704098	3.50723	0.129415	0.471807	0.888014
ENSCING00000019484	-0.703997	1.36861	0.141197	0.492049	0.850175
ENSCING00000014617	-0.703929	2.94926	0.130176	0.472669	0.885469
ENSCING00000021546	-0.703879	4.90872	0.126804	0.466095	0.896868
ENSCING00000005252	-0.703782	6.63883	0.125846	0.464257	0.90016
ENSCING00000007696	-0.703668	3.36663	0.129841	0.472107	0.886588
ENSCING00000018419	-0.703397	-2.90578	0.451215	0.834849	0.345616
ENSCING00000006604	-0.703159	4.37935	0.127667	0.46806	0.893921
ENSCING00000011246	-0.703038	2.41549	0.132704	0.478199	0.877115
ENSCING00000008550	-0.70301	7.78301	0.126015	0.464347	0.899578
ENSCING00000024426	-0.702936	10.6343	0.125891	0.46429	0.900007
ENSCING00000009207	-0.702882	4.97512	0.12715	0.466746	0.895683
ENSCING00000021715	-0.702698	4.75073	0.127828	0.468141	0.893375
ENSCING00000007963	-0.702486	4.58258	0.127978	0.468528	0.892865
ENSCING00000012952	-0.702332	2.35213	0.134221	0.479652	0.872178
ENSCING00000018828	-0.702224	4.05434	0.12897	0.47063	0.889512
ENSCING00000006953	-0.701382	4.45099	0.128751	0.470215	0.890251
ENSCING00000016140	-0.701377	1.36038	0.142149	0.4941	0.847255
ENSCING00000001464	-0.701201	5.78785	0.127539	0.467861	0.894356
ENSCING00000004884	-0.701095	5.43717	0.127842	0.468141	0.893325
ENSCING00000012463	-0.701014	3.15762	0.131293	0.47471	0.881757
ENSCING00000001841	-0.700704	2.25964	0.135584	0.482884	0.867791
ENSCING00000018448	-0.699945	4.29176	0.129518	0.47187	0.887668
ENSCING00000003562	-0.699276	5.14065	0.129083	0.470803	0.889131
ENSCING00000015612	-0.699261	2.98574	0.132894	0.478362	0.876494
ENSCING00000019508	-0.699248	-2.89503	0.58584	0.905309	0.232221
ENSCING00000010041	-0.699158	8.54994	0.128005	0.468528	0.892774
ENSCING00000001164	-0.698971	4.51972	0.129718	0.472045	0.887
ENSCING00000019036	-0.6988	2.68587	0.136817	0.484764	0.863859
ENSCING00000004245	-0.698581	4.03734	0.130737	0.473487	0.883602
ENSCING00000002541	-0.698533	3.90285	0.130802	0.473572	0.883384
ENSCING00000020063	-0.69835	-1.13453	0.207614	0.595483	0.682743
ENSCING00000004710	-0.698309	2.99703	0.133833	0.479197	0.873438
ENSCING00000014797	-0.698162	5.40327	0.129563	0.471927	0.887521
ENSCING00000022744	-0.697926	1.88255	0.14014	0.490327	0.853437
ENSCING00000003006	-0.697469	2.67182	0.136229	0.48386	0.865729
ENSCING00000016795	-0.697258	2.06255	0.140389	0.490781	0.852667
ENSCING00000004013	-0.69724	4.73285	0.1305	0.473234	0.88439
ENSCING00000008716	-0.696709	-2.05905	0.27062	0.677244	0.56764
ENSCING00000017004	-0.696285	5.4742	0.130561	0.473267	0.884186
ENSCING00000014778	-0.695952	6.04127	0.130196	0.472669	0.885402
ENSCING00000020950	-0.695857	0.168023	0.152006	0.511043	0.818139
ENSCING00000016443	-0.695834	6.12778	0.130352	0.472922	0.884884
ENSCING00000002374	-0.695789	4.77822	0.131239	0.47468	0.881938
ENSCING00000012239	-0.695124	5.18444	0.131349	0.474765	0.881574
ENSCING00000014050	-0.694984	1.59393	0.145034	0.499195	0.83853
ENSCING00000014370	-0.694327	3.83813	0.133425	0.479197	0.874762
ENSCING00000020497	-0.694265	-0.450196	0.191462	0.574004	0.717917
ENSCING00000000710	-0.69424	2.44906	0.137383	0.48583	0.862067
ENSCING00000001014	-0.694091	4.9922	0.131746	0.475681	0.880262
ENSCING00000007580	-0.693887	4.56028	0.132568	0.47802	0.877563
ENSCING00000018294	-0.693806	-2.6591	0.507766	0.869493	0.294336
ENSCING00000015333	-0.693203	4.77282	0.132804	0.478334	0.87679
ENSCING00000008167	-0.693127	4.23416	0.133524	0.479197	0.874441
ENSCING00000018162	-0.69304	1.5044	0.142789	0.494785	0.845304
ENSCING00000021868	-0.69301	6.48524	0.131707	0.475644	0.880391
ENSCING00000013424	-0.692697	4.34622	0.134447	0.480072	0.87145
ENSCING00000008907	-0.692377	5.70799	0.132394	0.477499	0.878131
ENSCING00000014770	-0.692132	2.43775	0.141137	0.492042	0.850359
ENSCING00000012054	-0.691585	2.74982	0.137824	0.486532	0.860674
ENSCING00000012390	-0.69123	-2.35544	0.301415	0.709434	0.520836
ENSCING00000012965	-0.691207	3.20059	0.136768	0.48476	0.864017
ENSCING00000008368	-0.691062	3.83481	0.135214	0.481987	0.868977
ENSCING00000011366	-0.690809	4.76459	0.134039	0.479344	0.87277	ikk-a
ENSCING00000015436	-0.690511	-3.17542	0.632708	0.923003	0.198797
ENSCING00000011282	-0.690219	2.34069	0.143645	0.496353	0.842708
ENSCING00000008256	-0.689614	8.26472	0.133275	0.478999	0.875253
ENSCING00000016223	-0.689597	3.049	0.140212	0.490372	0.853214
ENSCING00000007741	-0.689579	4.81668	0.134632	0.480424	0.870852
ENSCING00000024868	-0.689272	3.77153	0.136275	0.48388	0.865585
ENSCING00000014119	-0.689061	3.66812	0.13668	0.484696	0.864294
ENSCING00000023458	-0.688856	6.94812	0.133875	0.479197	0.873301
ENSCING00000018980	-0.688789	2.46326	0.140894	0.491517	0.851108
ENSCING00000022329	-0.688702	5.35204	0.13427	0.479652	0.872021
ENSCING00000003977	-0.688404	7.82916	0.134025	0.479344	0.872814
ENSCING00000020132	-0.688295	4.3787	0.135849	0.483619	0.866942
ENSCING00000009462	-0.688287	2.51086	0.141496	0.492876	0.849257
ENSCING00000012997	-0.68828	4.01613	0.136472	0.484165	0.864956
ENSCING00000003534	-0.688015	3.09709	0.139066	0.488641	0.856779
ENSCING00000005094	-0.687624	3.38606	0.137454	0.485864	0.861844
ENSCING00000012731	-0.687388	5.75407	0.135173	0.481987	0.869111
ENSCING00000015409	-0.687384	4.29683	0.136614	0.484563	0.864506
ENSCING00000007978	-0.687119	5.9044	0.135216	0.481987	0.868973
ENSCING00000021752	-0.686995	6.84672	0.134962	0.481393	0.86979
ENSCING00000012470	-0.686993	-3.07719	0.492392	0.860851	0.307689
ENSCING00000023568	-0.6869	3.6959	0.138794	0.488187	0.857629
ENSCING00000024551	-0.686788	5.30843	0.135733	0.48331	0.867313
ENSCING00000013484	-0.686193	2.2223	0.146104	0.500996	0.835339
ENSCING00000014846	-0.686164	4.83327	0.136232	0.48386	0.86572
ENSCING00000013150	-0.68536	4.98073	0.136324	0.483952	0.865427
ENSCING00000020026	-0.685289	3.34923	0.140117	0.490327	0.853509
ENSCING00000001043	-0.685217	4.65946	0.13754	0.485864	0.861571
ENSCING00000002035	-0.684937	6.84936	0.136156	0.48386	0.865964
ENSCING00000019647	-0.684788	4.07833	0.138265	0.487674	0.859288
ENSCING00000020957	-0.684737	-2.31466	0.377303	0.781306	0.42331
ENSCING00000023658	-0.684539	4.03353	0.138663	0.488069	0.85804
ENSCING00000005182	-0.684362	6.79232	0.136421	0.484125	0.865119
ENSCING00000023706	-0.684113	2.52863	0.143805	0.49652	0.842225
ENSCING00000022336	-0.68405	6.50204	0.136755	0.48476	0.864056
ENSCING00000011855	-0.683756	2.57602	0.14553	0.500075	0.837046
ENSCING00000020233	-0.683622	1.64908	0.152044	0.511066	0.81803
ENSCING00000014876	-0.683354	2.82836	0.143389	0.496015	0.843485
ENSCING00000023498	-0.683286	6.20152	0.137256	0.485492	0.862469
ENSCING00000001982	-0.683184	5.61265	0.137597	0.485963	0.86139
ENSCING00000009562	-0.681911	6.8852	0.137847	0.486532	0.860603
ENSCING00000022490	-0.681824	5.65162	0.138482	0.488043	0.858607
ENSCING00000019030	-0.681686	4.75294	0.139335	0.488947	0.85594
ENSCING00000002175	-0.681447	5.30407	0.138786	0.488187	0.857656
ENSCING00000022809	-0.681367	6.2672	0.138348	0.487674	0.859028
ENSCING00000007551	-0.681316	5.00154	0.139263	0.488947	0.856163
ENSCING00000017035	-0.681151	7.79196	0.138118	0.487282	0.859749
ENSCING00000023596	-0.681066	3.43721	0.142234	0.494195	0.846997
ENSCING00000018655	-0.680401	-0.401882	0.191847	0.574634	0.717046
ENSCING00000012843	-0.680268	4.48631	0.140595	0.49119	0.85203
ENSCING00000020189	-0.680135	3.8997	0.140792	0.491358	0.851422
ENSCING00000023856	-0.679626	8.43206	0.138926	0.488355	0.857218
ENSCING00000024102	-0.679551	5.67024	0.139733	0.489527	0.8547
ENSCING00000013663	-0.679324	6.82358	0.139351	0.488947	0.855891
ENSCING00000023008	-0.679113	0.246952	0.193254	0.577174	0.713872
ENSCING00000013477	-0.678963	4.96405	0.140707	0.491358	0.851683
ENSCING00000004356	-0.678497	0.501657	0.158699	0.521434	0.799427
ENSCING00000007991	-0.678002	4.1405	0.142297	0.494312	0.846803
ENSCING00000024139	-0.67795	4.66741	0.141122	0.492042	0.850404
ENSCING00000007266	-0.677672	3.71847	0.143513	0.496236	0.843109
ENSCING00000008565	-0.677523	5.68446	0.140638	0.491235	0.851898
ENSCING00000012591	-0.677348	6.81587	0.140458	0.490917	0.852455
ENSCING00000020591	-0.677238	-2.67233	0.507766	0.869493	0.294336
ENSCING00000023148	-0.676734	1.82169	0.152433	0.51154	0.816921
ENSCING00000002557	-0.676555	7.82536	0.140773	0.491358	0.851482
ENSCING00000018124	-0.676501	3.03995	0.145744	0.500075	0.836409
ENSCING00000001341	-0.676477	3.62148	0.144167	0.497338	0.841135
ENSCING00000002962	-0.676339	4.05177	0.143105	0.495242	0.844344
ENSCING00000002583	-0.67607	3.8232	0.144324	0.497479	0.84066
ENSCING00000006046	-0.6754	6.4582	0.1417	0.493172	0.848629
ENSCING00000002080	-0.675369	3.29851	0.145632	0.500075	0.836744
ENSCING00000018969	-0.67526	5.94123	0.142056	0.493891	0.847539
ENSCING00000020083	-0.674866	-2.06195	0.331187	0.740395	0.479926
ENSCING00000002641	-0.674705	-2.15481	0.342517	0.749901	0.465318
ENSCING00000024289	-0.674612	-3.19516	0.632708	0.923003	0.198797
ENSCING00000008043	-0.674397	8.76051	0.141925	0.493539	0.84794
ENSCING00000016690	-0.673691	4.82144	0.143727	0.496353	0.842462
ENSCING00000016670	-0.673585	2.44835	0.150937	0.509443	0.821206
ENSCING00000022960	-0.672928	5.83093	0.14346	0.496157	0.843269
ENSCING00000002007	-0.672835	0.824852	0.164642	0.532586	0.783459
ENSCING00000021082	-0.672587	0.568282	0.16964	0.539791	0.770473
ENSCING00000021385	-0.672126	6.05018	0.143667	0.496353	0.842644
ENSCING00000006645	-0.672072	5.23678	0.144311	0.497479	0.840701	NM_001078189
ENSCING00000021399	-0.671773	7.02758	0.143709	0.496353	0.842516
ENSCING00000002683	-0.671674	3.67869	0.145606	0.500075	0.836821
ENSCING00000008400	-0.671626	0.918073	0.168727	0.538277	0.772816
ENSCING00000011759	-0.671545	3.87485	0.146534	0.501951	0.834061
ENSCING00000004780	-0.671456	3.62398	0.145954	0.500588	0.835783
ENSCING00000022232	-0.671411	5.03144	0.144703	0.498471	0.839523
ENSCING00000005461	-0.669928	4.31607	0.146523	0.501951	0.834095
ENSCING00000005976	-0.66937	3.89432	0.147934	0.50447	0.829932
ENSCING00000024910	-0.66923	-1.77852	0.367076	0.77245	0.435244
ENSCING00000023844	-0.66879	4.24215	0.147625	0.504433	0.830839
ENSCING00000017405	-0.668604	5.95035	0.145943	0.500588	0.835818	NM_001078453
ENSCING00000001553	-0.668526	6.90457	0.145661	0.500075	0.836657
ENSCING00000014441	-0.6685	6.85999	0.145719	0.500075	0.836485
ENSCING00000022682	-0.668026	6.27179	0.146186	0.501173	0.835096
ENSCING00000015521	-0.667948	0.00815107	0.190834	0.57323	0.719344
ENSCING00000007234	-0.667745	5.09531	0.14706	0.503544	0.832505
ENSCING00000018784	-0.667421	0.649544	0.183046	0.563407	0.73744
ENSCING00000008279	-0.667308	5.03372	0.14739	0.504005	0.831532
ENSCING00000019141	-0.667082	3.29891	0.151018	0.509477	0.820971
ENSCING00000013043	-0.667049	4.62355	0.148026	0.50447	0.829662
ENSCING00000009176	-0.666763	4.54569	0.148219	0.504612	0.829097
ENSCING00000004638	-0.666313	6.098	0.147268	0.503837	0.831892
ENSCING00000020687	-0.666282	0.0920308	0.188193	0.569394	0.725397
ENSCING00000002442	-0.666142	6.70701	0.147174	0.503631	0.832169
ENSCING00000019513	-0.666063	1.61154	0.164335	0.532115	0.784269
ENSCING00000012402	-0.665857	3.8312	0.150364	0.509151	0.822857
ENSCING00000002321	-0.665736	6.48068	0.147491	0.504183	0.831234
ENSCING00000019467	-0.665618	2.76594	0.153586	0.511684	0.813649
ENSCING00000023519	-0.665511	5.52626	0.148138	0.504513	0.829333
ENSCING00000016623	-0.665459	3.77213	0.152166	0.511198	0.817681
ENSCING00000020612	-0.665254	4.08072	0.150024	0.508687	0.82384
ENSCING00000020061	-0.665214	0.219161	0.192702	0.576256	0.715113
ENSCING00000021246	-0.665156	2.30342	0.16176	0.526669	0.791129
ENSCING00000014849	-0.665077	2.33954	0.157237	0.518592	0.803447
ENSCING00000021516	-0.665066	3.68838	0.150668	0.509443	0.82198
ENSCING00000020777	-0.665057	7.05656	0.147728	0.50447	0.830538
ENSCING00000015530	-0.664494	2.41187	0.156788	0.517729	0.804688
ENSCING00000015043	-0.664315	1.81612	0.160736	0.525619	0.793886
ENSCING00000003204	-0.664151	2.53191	0.155864	0.515921	0.807253
ENSCING00000005471	-0.663789	8.13501	0.148304	0.504767	0.828846
ENSCING00000009311	-0.663624	3.17341	0.15351	0.511684	0.813864
ENSCING00000020067	-0.663601	3.63493	0.152322	0.51148	0.817237
ENSCING00000021084	-0.662805	7.48859	0.148988	0.506677	0.826848
ENSCING00000021425	-0.662789	2.5617	0.156813	0.517729	0.804618
ENSCING00000001999	-0.66274	3.93723	0.152409	0.51154	0.81699
ENSCING00000024600	-0.662615	6.27013	0.149462	0.507697	0.825468
ENSCING00000008995	-0.662535	-0.58921	0.213591	0.605064	0.670418
ENSCING00000013614	-0.662127	5.84328	0.14997	0.508687	0.823995
ENSCING00000020578	-0.662125	2.02302	0.159077	0.52226	0.798393
ENSCING00000012713	-0.662101	4.851	0.15077	0.509443	0.821686
ENSCING00000008352	-0.661819	5.91985	0.150072	0.508687	0.823699
ENSCING00000004693	-0.661667	3.93744	0.152355	0.511487	0.817142
ENSCING00000006528	-0.661638	4.63765	0.151202	0.50969	0.820442
ENSCING00000024938	-0.661604	2.01847	0.15886	0.521654	0.798984
ENSCING00000023254	-0.661114	4.37388	0.151978	0.511043	0.818219
ENSCING00000008661	-0.661095	4.74151	0.151361	0.50981	0.819985
ENSCING00000006536	-0.660582	7.24943	0.150413	0.509211	0.822714
ENSCING00000022483	-0.660571	3.47094	0.154247	0.512958	0.811784
ENSCING00000021457	-0.660245	4.93389	0.15173	0.510842	0.81893
ENSCING00000013228	-0.660134	1.54123	0.168535	0.538215	0.773311
ENSCING00000024013	-0.659589	4.64476	0.152266	0.511397	0.817396
ENSCING00000019337	-0.659307	5.43906	0.151987	0.511043	0.818192
ENSCING00000018580	-0.659206	5.64464	0.151836	0.510991	0.818625
ENSCING00000018743	-0.659164	1.84971	0.1657	0.534243	0.780677
ENSCING00000019271	-0.659129	2.83831	0.158698	0.521434	0.799427
ENSCING00000004050	-0.659068	5.72423	0.151877	0.511025	0.818508
ENSCING00000004365	-0.658895	0.756144	0.184287	0.564016	0.734506
ENSCING00000005839	-0.658709	3.78759	0.15489	0.514038	0.809975
ENSCING00000012265	-0.658487	2.44493	0.160098	0.524738	0.795613
ENSCING00000012823	-0.658401	3.54848	0.154503	0.513371	0.811063
ENSCING00000016015	-0.65817	0.534317	0.186728	0.566918	0.728789
ENSCING00000013205	-0.658093	2.46875	0.16141	0.52642	0.792071
ENSCING00000002333	-0.658085	4.9919	0.15296	0.511684	0.815422
ENSCING00000008762	-0.657921	6.6228	0.152176	0.511198	0.817653
ENSCING00000021740	-0.657397	-2.00736	0.348433	0.755855	0.45788
ENSCING00000018207	-0.657241	4.14628	0.155143	0.514669	0.809268
ENSCING00000024780	-0.657158	3.79329	0.155439	0.515134	0.808439
ENSCING00000009017	-0.656909	7.19471	0.15267	0.511684	0.816246
ENSCING00000019487	-0.656534	6.4725	0.153259	0.511684	0.814574
ENSCING00000008980	-0.656322	2.61942	0.160644	0.525524	0.794135
ENSCING00000020073	-0.656113	3.1802	0.158636	0.521434	0.799597
ENSCING00000003978	-0.656039	7.67514	0.153121	0.511684	0.814966
ENSCING00000002744	-0.655864	6.3336	0.153557	0.511684	0.813731
ENSCING00000008605	-0.655847	6.38607	0.153592	0.511684	0.813631
[truncated: 13,075 more rows]

## Sheet: nRNA annotation ENSEMBL
Gene stable ID	Transcript stable ID	Transcript type	Transcript name
ENSCING00000023157	ENSCINT00000031054	miRNA		5598
ENSCING00000019790	ENSCINT00000033164	miRNA		4189
ENSCING00000018691	ENSCINT00000030983	miRNA	cin-mir-4034-201
ENSCING00000018939	ENSCINT00000032082	miRNA		5598
ENSCING00000021882	ENSCINT00000035935	miRNA	cin-mir-4024-201
ENSCING00000019508	ENSCINT00000034925	miRNA	cin-mir-4150-201
ENSCING00000017949	ENSCINT00000030505	miRNA	cin-mir-5600-201
ENSCING00000019750	ENSCINT00000034395	miRNA	cin-mir-4061-201
ENSCING00000017773	ENSCINT00000030078	miRNA	cin-mir-1473-201
ENSCING00000021645	ENSCINT00000035831	miRNA	cin-mir-3598-201
ENSCING00000017777	ENSCINT00000030082	miRNA	cin-mir-92c-201
ENSCING00000024655	ENSCINT00000036807	miRNA		5596a
ENSCING00000017731	ENSCINT00000030036	miRNA	cin-let-7d-201
ENSCING00000021178	ENSCINT00000037127	miRNA	cin-mir-5598-201
ENSCING00000018319	ENSCINT00000033343	miRNA		5598
ENSCING00000017755	ENSCINT00000030060	miRNA	cin-let-7c-201
ENSCING00000020547	ENSCINT00000034078	miRNA	cin-mir-4016-1-201
ENSCING00000019875	ENSCINT00000034474	miRNA		4189
ENSCING00000024251	ENSCINT00000035570	miRNA		4105
ENSCING00000017782	ENSCINT00000030087	miRNA	cin-mir-141-201
ENSCING00000023478	ENSCINT00000031859	miRNA		5596a
ENSCING00000021220	ENSCINT00000033506	miRNA		5596a
ENSCING00000021202	ENSCINT00000031203	miRNA		4189
ENSCING00000020139	ENSCINT00000032396	miRNA	cin-mir-4186-201
ENSCING00000021781	ENSCINT00000033579	miRNA		5606
ENSCING00000018125	ENSCINT00000034061	miRNA		5598
ENSCING00000020782	ENSCINT00000031184	miRNA	cin-mir-4163-201
ENSCING00000019452	ENSCINT00000030538	miRNA		5598
ENSCING00000024461	ENSCINT00000035882	miRNA	cin-mir-5609-201
ENSCING00000023037	ENSCINT00000031792	miRNA		5598
ENSCING00000024015	ENSCINT00000034599	miRNA	cin-let-7f-201
ENSCING00000023047	ENSCINT00000033499	miRNA	cin-mir-5611-201
ENSCING00000023582	ENSCINT00000035589	miRNA	cin-mir-375-201
ENSCING00000018546	ENSCINT00000031574	miRNA		5598
ENSCING00000022271	ENSCINT00000035128	miRNA		5598
ENSCING00000021009	ENSCINT00000035855	miRNA		5596a
ENSCING00000017776	ENSCINT00000030081	miRNA	cin-let-7a-2-201
ENSCING00000018902	ENSCINT00000030841	miRNA		4105
ENSCING00000022544	ENSCINT00000031162	miRNA	cin-mir-4012-1-201
ENSCING00000021981	ENSCINT00000034249	miRNA	cin-mir-4098-201
ENSCING00000017730	ENSCINT00000030035	miRNA	cin-mir-126-201
ENSCING00000024095	ENSCINT00000035393	miRNA		5598
ENSCING00000018249	ENSCINT00000034736	miRNA	cin-mir-4158-201
ENSCING00000019841	ENSCINT00000030503	miRNA	cin-mir-4031-201
ENSCING00000018460	ENSCINT00000035972	miRNA	cin-mir-4189-201
ENSCING00000025141	ENSCINT00000031973	miRNA		5598
ENSCING00000020129	ENSCINT00000032059	miRNA	cin-mir-4110-201
ENSCING00000023578	ENSCINT00000031547	miRNA	cin-mir-5605-201
ENSCING00000022222	ENSCINT00000030429	miRNA	cin-mir-4094-201
ENSCING00000023727	ENSCINT00000030710	miRNA	cin-mir-4062-201
ENSCING00000017761	ENSCINT00000030066	miRNA	cin-mir-92a-201
ENSCING00000019716	ENSCINT00000032443	miRNA	cin-mir-4030-201
ENSCING00000024515	ENSCINT00000034165	miRNA	cin-mir-4187-201
ENSCING00000019357	ENSCINT00000035204	miRNA		no significant matches with BLASTN
ENSCING00000021879	ENSCINT00000030226	miRNA	cin-mir-4183-201
ENSCING00000017935	ENSCINT00000032792	miRNA		5598
ENSCING00000017785	ENSCINT00000030090	miRNA	cin-mir-153-201
ENSCING00000022090	ENSCINT00000030744	miRNA	cin-mir-4066-201
ENSCING00000019473	ENSCINT00000035006	miRNA	cin-mir-4144-201
ENSCING00000022128	ENSCINT00000032279	miRNA		5598
ENSCING00000020134	ENSCINT00000030637	miRNA	cin-mir-4089-201
ENSCING00000018727	ENSCINT00000032202	miRNA		5596a
ENSCING00000021193	ENSCINT00000033430	miRNA	cin-mir-4011a-201
ENSCING00000021214	ENSCINT00000034508	miRNA		5598
ENSCING00000022705	ENSCINT00000031270	miRNA		5596a
ENSCING00000020069	ENSCINT00000034742	miRNA	cin-mir-4052-201
ENSCING00000020601	ENSCINT00000035827	miRNA	cin-mir-4127-201
ENSCING00000021942	ENSCINT00000036059	miRNA	cin-mir-4069-201
ENSCING00000017757	ENSCINT00000030062	miRNA	cin-let-7b-201
ENSCING00000018136	ENSCINT00000034303	miRNA		5598
ENSCING00000025173	ENSCINT00000030693	miRNA		5598
ENSCING00000021512	ENSCINT00000032881	miRNA		5598
ENSCING00000022378	ENSCINT00000035929	miRNA	cin-mir-4180-201
ENSCING00000023457	ENSCINT00000032482	miRNA		5598
ENSCING00000025167	ENSCINT00000034132	miRNA	cin-mir-4075-201
ENSCING00000022889	ENSCINT00000035687	miRNA	cin-mir-4109-201
ENSCING00000018491	ENSCINT00000031915	miRNA		4189
ENSCING00000020619	ENSCINT00000031282	miRNA		5598
ENSCING00000021074	ENSCINT00000035897	miRNA	cin-mir-4056-201
ENSCING00000021611	ENSCINT00000035254	miRNA	cin-mir-4079-201
ENSCING00000023707	ENSCINT00000030905	miRNA	cin-mir-4197-201
ENSCING00000020571	ENSCINT00000033641	miRNA	cin-mir-4053-201
ENSCING00000022786	ENSCINT00000031096	miRNA		5589
ENSCING00000021921	ENSCINT00000032545	miRNA	cin-mir-4200-201
ENSCING00000020538	ENSCINT00000032365	miRNA		5589
ENSCING00000025043	ENSCINT00000032003	miRNA	cin-mir-4019-201
ENSCING00000023064	ENSCINT00000034561	miRNA		5589
ENSCING00000025178	ENSCINT00000031331	miRNA		4189
ENSCING00000020725	ENSCINT00000032095	miRNA	cin-mir-5596b-201
ENSCING00000020206	ENSCINT00000034251	miRNA	cin-mir-4049-201
ENSCING00000023275	ENSCINT00000035177	misc_RNA	Metazoa_SRP-201
ENSCING00000017842	ENSCINT00000030147	misc_RNA	RNaseP_nuc-201
ENSCING00000020174	ENSCINT00000034988	misc_RNA	Metazoa_SRP-201
ENSCING00000017891	ENSCINT00000030196	misc_RNA	Vault-201
ENSCING00000017812	ENSCINT00000030117	misc_RNA	RNase_MRP-201
ENSCING00000024108	ENSCINT00000035349	misc_RNA	Metazoa_SRP-201
ENSCING00000019256	ENSCINT00000031475	misc_RNA	Metazoa_SRP-201
ENSCING00000017874	ENSCINT00000030179	misc_RNA	Vault-201
ENSCING00000019415	ENSCINT00000037091	misc_RNA	Metazoa_SRP-201
ENSCING00000017888	ENSCINT00000030193	misc_RNA	7SK-201
ENSCING00000025191	ENSCINT00000037354	Mt_rRNA
ENSCING00000025213	ENSCINT00000037376	Mt_rRNA
ENSCING00000025211	ENSCINT00000037374	Mt_tRNA
ENSCING00000025216	ENSCINT00000037379	Mt_tRNA
ENSCING00000025219	ENSCINT00000037382	Mt_tRNA
ENSCING00000025221	ENSCINT00000037384	Mt_tRNA
ENSCING00000025222	ENSCINT00000037385	Mt_tRNA
ENSCING00000025227	ENSCINT00000037390	Mt_tRNA
ENSCING00000018826	ENSCINT00000036147	pseudogene
ENSCING00000015967	ENSCINT00000028191	pseudogene
ENSCING00000001348	ENSCINT00000002617	pseudogene
ENSCING00000005443	ENSCINT00000011242	pseudogene
ENSCING00000024145	ENSCINT00000031524	pseudogene
ENSCING00000006910	ENSCINT00000014191	pseudogene
ENSCING00000024624	ENSCINT00000030751	pseudogene
ENSCING00000021320	ENSCINT00000030685	pseudogene
ENSCING00000015544	ENSCINT00000001991	pseudogene
ENSCING00000005867	ENSCINT00000012096	pseudogene
ENSCING00000011392	ENSCINT00000022034	pseudogene
ENSCING00000018962	ENSCINT00000030440	pseudogene
ENSCING00000000148	ENSCINT00000000241	pseudogene
ENSCING00000008834	ENSCINT00000017989	pseudogene
ENSCING00000001425	ENSCINT00000002790	pseudogene
ENSCING00000007135	ENSCINT00000014662	pseudogene
ENSCING00000019275	ENSCINT00000031888	pseudogene
ENSCING00000022279	ENSCINT00000019282	pseudogene
ENSCING00000019638	ENSCINT00000030242	pseudogene
ENSCING00000009399	ENSCINT00000019121	pseudogene
ENSCING00000006160	ENSCINT00000012722	pseudogene
ENSCING00000018651	ENSCINT00000032259	pseudogene
ENSCING00000019488	ENSCINT00000031489	pseudogene
ENSCING00000008915	ENSCINT00000018127	pseudogene
ENSCING00000001594	ENSCINT00000003193	pseudogene
ENSCING00000007698	ENSCINT00000015777	pseudogene
ENSCING00000018747	ENSCINT00000034762	pseudogene
ENSCING00000018540	ENSCINT00000030540	rRNA	5S_rRNA-201
ENSCING00000021660	ENSCINT00000035853	rRNA	5S_rRNA-201
ENSCING00000020181	ENSCINT00000033742	rRNA	5S_rRNA-201
ENSCING00000022982	ENSCINT00000035542	rRNA	5S_rRNA-201
ENSCING00000011208	ENSCINT00000021793	rRNA	5S_rRNA-201
ENSCING00000019038	ENSCINT00000032249	rRNA	5S_rRNA-201
ENSCING00000018573	ENSCINT00000030380	rRNA	5S_rRNA-201
ENSCING00000022153	ENSCINT00000033528	rRNA	5S_rRNA-201
ENSCING00000021141	ENSCINT00000035402	rRNA	5S_rRNA-201
ENSCING00000022314	ENSCINT00000035141	rRNA	5S_rRNA-201
ENSCING00000018286	ENSCINT00000032607	rRNA	5S_rRNA-201
ENSCING00000017843	ENSCINT00000030148	snoRNA
ENSCING00000017737	ENSCINT00000030042	snoRNA	SNORD33-201
ENSCING00000017878	ENSCINT00000030183	snoRNA
ENSCING00000024671	ENSCINT00000036577	snoRNA
ENSCING00000017823	ENSCINT00000030128	snoRNA	U3-201
ENSCING00000017851	ENSCINT00000030156	snoRNA
ENSCING00000017840	ENSCINT00000030145	snoRNA	SNORD31-201
ENSCING00000023388	ENSCINT00000035861	snoRNA	SNORD31-201
ENSCING00000022399	ENSCINT00000030526	snoRNA	SNORD14-201
ENSCING00000019481	ENSCINT00000036303	snoRNA	U3-201
ENSCING00000018271	ENSCINT00000030186	snoRNA
ENSCING00000017858	ENSCINT00000030163	snoRNA
ENSCING00000017865	ENSCINT00000030170	snoRNA
ENSCING00000018762	ENSCINT00000021775	snoRNA	SNORD18-201
ENSCING00000017817	ENSCINT00000030122	snoRNA	U3-201
ENSCING00000018626	ENSCINT00000036122	snoRNA	SNORD18-201
ENSCING00000011007	ENSCINT00000021593	snoRNA	SNORD18-201
ENSCING00000017841	ENSCINT00000030146	snoRNA	SNORA63-201
ENSCING00000020184	ENSCINT00000030173	snoRNA	SNORD31-201
ENSCING00000017759	ENSCINT00000030064	snoRNA
ENSCING00000017805	ENSCINT00000030110	snoRNA	U3-201
ENSCING00000017903	ENSCINT00000036784	snoRNA	U3-201
ENSCING00000017806	ENSCINT00000030111	snoRNA
ENSCING00000017832	ENSCINT00000030137	snoRNA
ENSCING00000017885	ENSCINT00000030190	snoRNA	SNORD16-201
ENSCING00000024818	ENSCINT00000036885	snoRNA	U3-201
ENSCING00000017744	ENSCINT00000030049	snoRNA	SNORD24-201
ENSCING00000017745	ENSCINT00000030050	snoRNA	SNORD33-201
ENSCING00000017882	ENSCINT00000030187	snoRNA	U8-201
ENSCING00000017815	ENSCINT00000030120	snoRNA	U3-201
ENSCING00000021480	ENSCINT00000030623	snoRNA	SNORD14-201
ENSCING00000017890	ENSCINT00000030195	snoRNA
ENSCING00000024866	ENSCINT00000035825	snoRNA	U3-201
ENSCING00000020604	ENSCINT00000030404	snoRNA	U3-201
ENSCING00000017733	ENSCINT00000030038	snoRNA	SNORD33-201
ENSCING00000022165	ENSCINT00000021731	snoRNA	SNORD18-201	posttranscriptional maturation of ribosomal RNAs
ENSCING00000021842	ENSCINT00000033899	snRNA	U4-201
ENSCING00000021993	ENSCINT00000036729	snRNA	U6-201
ENSCING00000017871	ENSCINT00000030176	snRNA
ENSCING00000019767	ENSCINT00000034483	snRNA	U6-201
ENSCING00000023358	ENSCINT00000032219	snRNA	U5-201
ENSCING00000024529	ENSCINT00000037161	snRNA	U1-201
ENSCING00000024298	ENSCINT00000036325	snRNA	U5-201
ENSCING00000023097	ENSCINT00000036211	snRNA	U5-201
ENSCING00000018105	ENSCINT00000030377	snRNA	U5-201
ENSCING00000025098	ENSCINT00000035004	snRNA	U1-201
ENSCING00000017778	ENSCINT00000030083	snRNA
ENSCING00000019151	ENSCINT00000035802	snRNA	U1-201
ENSCING00000024408	ENSCINT00000033377	snRNA	U5-201
ENSCING00000021475	ENSCINT00000036116	snRNA	U5-201
ENSCING00000011141	ENSCINT00000021727	snRNA	U1-201
ENSCING00000019171	ENSCINT00000030892	snRNA	U4-201
ENSCING00000018538	ENSCINT00000032757	snRNA	U5-201
ENSCING00000017869	ENSCINT00000030174	snRNA	U6-201
ENSCING00000017977	ENSCINT00000037007	snRNA	U4-201	intron splicing

## Sheet: just pseudogenes
1	ENSCING00000018826	ENSCINT00000036147	pseudogene		http://www.ensembl.org/Ciona_intestinalis/Transcript/Exons?db=core;g=ENSCING00000018826;r=HT000550.1:1831-2416;t=ENSCINT00000036147
2	ENSCING00000015967	ENSCINT00000028191	pseudogene
3	ENSCING00000001348	ENSCINT00000002617	pseudogene
4	ENSCING00000005443	ENSCINT00000011242	pseudogene
5	ENSCING00000024145	ENSCINT00000031524	pseudogene
6	ENSCING00000006910	ENSCINT00000014191	pseudogene
7	ENSCING00000024624	ENSCINT00000030751	pseudogene
8	ENSCING00000021320	ENSCINT00000030685	pseudogene
9	ENSCING00000015544	ENSCINT00000001991	pseudogene
10	ENSCING00000005867	ENSCINT00000012096	pseudogene
11	ENSCING00000011392	ENSCINT00000022034	pseudogene
12	ENSCING00000018962	ENSCINT00000030440	pseudogene
13	ENSCING00000000148	ENSCINT00000000241	pseudogene
14	ENSCING00000008834	ENSCINT00000017989	pseudogene
15	ENSCING00000001425	ENSCINT00000002790	pseudogene
16	ENSCING00000007135	ENSCINT00000014662	pseudogene
17	ENSCING00000019275	ENSCINT00000031888	pseudogene
18	ENSCING00000022279	ENSCINT00000019282	pseudogene
19	ENSCING00000019638	ENSCINT00000030242	pseudogene
20	ENSCING00000009399	ENSCINT00000019121	pseudogene
21	ENSCING00000006160	ENSCINT00000012722	pseudogene
22	ENSCING00000018651	ENSCINT00000032259	pseudogene
23	ENSCING00000019488	ENSCINT00000031489	pseudogene
24	ENSCING00000008915	ENSCINT00000018127	pseudogene
25	ENSCING00000001594	ENSCINT00000003193	pseudogene
26	ENSCING00000007698	ENSCINT00000015777	pseudogene
27	ENSCING00000018747	ENSCINT00000034762	pseudogene
	Sequences producing significant alignments:
	Select for downloading or viewing reports	Description	Common Name	Max Score	Total Score	Query Cover	E value	Per. Ident	Acc. Len	Accession
1	Select seq NM_003341.5	Homo sapiens ubiquitin conjugating enzyme E2 E1 (UBE2E1), transcript variant 1, mRNA	human	206	206	0.74	7e-52	75.57%	1783	NM_003341.5
1		PREDICTED: Ciona intestinalis ubiquitin-conjugating enzyme E2 E1 (LOC100185453), mRNA	vase tunicate	900	900	1	0.0	94.53%	1540	XM_002129409.5
1	Select seq NM_182666.3	Homo sapiens ubiquitin conjugating enzyme E2 E1 (UBE2E1), transcript variant 2, mRNA	human	178	178	0.63	8e-41	75.66%	1732	NM_182666.3
2	Select seq XM_018814866.2	PREDICTED: Ciona intestinalis E3 ubiquitin-protein ligase synoviolin A-like (LOC100182895), mRNA	vase tunicate	2734	2734	1	0.0	99.67%	2434	XM_018814866.2
3		PREDICTED: Ciona intestinalis piggyBac transposable element-derived protein 4-like (LOC113475031), mRNA	vase tunicate	1408	1408	0.54	0.0	99.74%	2385	XM_026838431.1
4	Select seq XM_009863895.3	PREDICTED: Ciona intestinalis katanin p60 ATPase-containing subunit A1-like (LOC100178737), mRNA	vase tunicate	2728	2728	1	0.0	99.67%	1839	XM_009863895.3
5	Select seq XM_018814866.2	PREDICTED: Ciona intestinalis E3 ubiquitin-protein ligase synoviolin A-like (LOC100182895), mRNA	vase tunicate	2734	2734	1	0.0	99.67%	2434	XM_018814866.2
6	Select seq XM_002119512.5	PREDICTED: Ciona intestinalis U3 small nucleolar RNA-associated protein 14 homolog A (LOC100182485), mRNA	vase tunicate	2156	3983	1	0.0	100.00%	2911	XM_002119512.5
7	Select seq XM_002123552.5	PREDICTED: Ciona intestinalis apoptosis-stimulating of p53 protein 1 (LOC100181784), mRNA	vase tunicate	3720	5049	1	0.0	100.00%	3961	XM_002123552.5
8		Ciona intestinalis zinc finger protein (zf(c2h2)-32), mRNA	vase tunicate	2106	2106	1	0.0	98.98%	1623	NM_001078404.1
8	Select seq XM_026838896.1	PREDICTED: Ciona intestinalis zinc finger protein 91-like (LOC100186151), mRNA	vase tunicate	1735	1735	0.9	0.0	96.14%	5434	XM_026838896.1
9	Select seq XM_026838896.1	PREDICTED: Ciona intestinalis zinc finger protein 91-like (LOC100186151), mRNA	vase tunicate	1941	1941	1	0.0	99.72%	5434	XM_026838896.1
9	Select seq NM_001078404.1	Ciona intestinalis zinc finger protein (zf(c2h2)-32), mRNA	vase tunicate	1681	1681	1	0.0	95.29%	1623	NM_001078404.1
10	Select seq XM_002128700.5	PREDICTED: Ciona intestinalis tRNA modification GTPase GTPBP3, mitochondrial (LOC100183076), mRNA	vase tunicate	2595	2595	1	0.0	98.20%	2029	XM_002128700.5
11		Ciona intestinalis zinc finger protein (zf(c2h2)-31), mRNA	vase tunicate	3570	3570	1	0.0	98.80%	2445	NM_001078403.1
11	Select seq XM_026840217.1	PREDICTED: Ciona intestinalis uncharacterized LOC108951044 (LOC108951044), mRNA	vase tunicate	3077	3077	0.98	0.0	94.88%	2182	XM_026840217.1
12	Select seq NM_001078269.1	Ciona intestinalis HSF protein (hsf), mRNA	vase tunicate	2699	2699	1	0.0	99.26%	1839	NM_001078269.1
13		Ciona intestinalis Toll-like receptor 1 (ci-tlr1), mRNA	vase tunicate	4887	4887	1	0.0	100.00%	3048	NM_001166127.2
13	Select seq XM_002120484.5	PREDICTED: Ciona intestinalis toll-like receptor 13 (LOC100176406), mRNA	vase tunicate	4362	4362	1	0.0	96.42%	3150	XM_002120484.5
14	Select seq NM_001032523.1	Ciona intestinalis FoxB protein (foxB), mRNA	vase tunicate	2606	2606	1	0.0	99.65%	1428	NM_001032523.1
14	Select seq NM_001128867.1	Ciona intestinalis transcription factor protein (ci-foxb), mRNA	vase tunicate	1557	2558	1	0.0	98.97%	1624	NM_001128867.1
15		PREDICTED: Ciona intestinalis phosphatidylinositol 4,5-bisphosphate 3-kinase catalytic subunit alpha isoform-like (LOC100180252), mRNA	vase tunicate	5618	5618	1	0.0	99.80%	3586	XM_004227228.4
16	Select seq NM_001100125.1	Ciona intestinalis transcription factor protein (lag1-like3), mRNA	vase tunicate	2028	2028	1	0.0	99.37%	2224	NM_001100125.1
17		PREDICTED: Ciona intestinalis 28S ribosomal protein S34, mitochondrial-like (LOC100182579), transcript variant X1, mRNA	vase tunicate	2789	2789	1	0.0	99.87%	2715	XM_002128752.5
18	Select seq XM_009859599.3	PREDICTED: Ciona intestinalis aldehyde dehydrogenase, dimeric NADP-preferring-like (LOC100185488), mRNA	vase tunicate	2313	2313	1	0.0	99.76%	2061	XM_009859599.3
18	Select seq XM_002124113.3	PREDICTED: Ciona intestinalis fatty aldehyde dehydrogenase-like (LOC100175301), transcript variant X1, mRNA	vase tunicate	1230	1819	1	0.0	93.80%	1651	XM_002124113.3
18	Select seq XM_026833709.1	PREDICTED: Ciona intestinalis fatty aldehyde dehydrogenase-like (LOC100175301), transcript variant X2, mRNA	vase tunicate	920	1633	0.85	0.0	96.27%	1463	XM_026833709.1
19		PREDICTED: Ciona intestinalis poly [ADP-ribose] polymerase 2 (LOC100178364), mRNA	vase tunicate	1480	2319	1	0.0	100.00%	1770	XM_002128271.4
20		PREDICTED: Ciona intestinalis major facilitator superfamily domain-containing protein 10-like (LOC100182178), mRNA	vase tunicate	2483	2483	1	0.0	99.85%	2439	XM_009859732.3
21		PREDICTED: Ciona intestinalis Not4 protein (not4), transcript variant X1, mRNA	vase tunicate	1692	1692	1	0.0	99.78%	1548	XM_018815642.2
21	Select seq NM_001032434.1	Ciona intestinalis Not4 protein (not4), mRNA	vase tunicate	1685	1685	1	0.0	99.67%	1472	NM_001032434.1
22		Ciona intestinalis uncharacterized LOC494370 (LOC494370), mRNA	vase tunicate	1823	1823	1	0.0	99.90%	1353	NM_001245041.1
23	Select seq NM_001078490.1	Ciona intestinalis p38 kinase (p38), mRNA	vase tunicate	1967	1967	1	0.0	99.18%	3582	NM_001078490.1
24	Select seq XM_009859781.3	PREDICTED: Ciona intestinalis DNA-directed RNA polymerase III subunit RPC1-like (LOC100185039), mRNA	vase tunicate	7662	7662	1	0.0	99.86%	4706	XM_009859781.3
25	Select seq XR_001975199.2	PREDICTED: Ciona intestinalis betaine--homocysteine S-methyltransferase 1 pseudogene (LOC104266620), misc_RNA	vase tunicate	2056	2056	1	0.0	99.91%	1309	XR_001975199.2
26		PREDICTED: Ciona intestinalis RRP12-like protein (LOC100184722), mRNA	vase tunicate	7215	7215	1	0.0	99.92%	4413	XM_009862261.3
27	Select seq NM_001078395.1	Ciona intestinalis zinc finger protein (zf(c2h2)-21), mRNA	vase tunicate	1812	1812	1	0.0	99.70%	1860	NM_001078395.1
Adding one thing: PREDICTED means there's an ORF (open reading frame) that, if actually translated, would give a protein. A VERIFED ORF is one that has been shown experimentally to produce a protein.
The Expect value (E) is a parameter that describes the number of hits one can "expect" to see by chance when searching a database of a particular size. It decreases exponentially as the Score (S) of the match increases. Essentially, the E value describes the random background noise. For example, an E value of 1 assigned to a hit can be interpreted as meaning that in a database of the current size…
https://www.ensembl.org/info/genome/genebuild/automatic_coding.html		annotazione pseudogeni
https://www.ensembl.org/info/genome/genebuild/biotypes.html		categorie pseudogeni
Annotation Method
Annotation produced by the Ensembl genebuild.

## Sheet: mirna list
Gene stable ID	Transcript stable ID	Transcript name
ENSCING00000017776	ENSCINT00000030081	cin-let-7a-2-201
ENSCING00000017757	ENSCINT00000030062	cin-let-7b-201
ENSCING00000017755	ENSCINT00000030060	cin-let-7c-201
ENSCING00000017731	ENSCINT00000030036	cin-let-7d-201
ENSCING00000024015	ENSCINT00000034599	cin-let-7f-201
ENSCING00000017730	ENSCINT00000030035	cin-mir-126-201
ENSCING00000017782	ENSCINT00000030087	cin-mir-141-201
ENSCING00000017773	ENSCINT00000030078	cin-mir-1473-201
ENSCING00000017785	ENSCINT00000030090	cin-mir-153-201
ENSCING00000021645	ENSCINT00000035831	cin-mir-3598-201
ENSCING00000023582	ENSCINT00000035589	cin-mir-375-201
ENSCING00000021193	ENSCINT00000033430	cin-mir-4011a-201
ENSCING00000022544	ENSCINT00000031162	cin-mir-4012-1-201
ENSCING00000020547	ENSCINT00000034078	cin-mir-4016-1-201
ENSCING00000025043	ENSCINT00000032003	cin-mir-4019-201
ENSCING00000021882	ENSCINT00000035935	cin-mir-4024-201
ENSCING00000019716	ENSCINT00000032443	cin-mir-4030-201
ENSCING00000019841	ENSCINT00000030503	cin-mir-4031-201
ENSCING00000018691	ENSCINT00000030983	cin-mir-4034-201
ENSCING00000020206	ENSCINT00000034251	cin-mir-4049-201
ENSCING00000020069	ENSCINT00000034742	cin-mir-4052-201
ENSCING00000020571	ENSCINT00000033641	cin-mir-4053-201
ENSCING00000021074	ENSCINT00000035897	cin-mir-4056-201
ENSCING00000019750	ENSCINT00000034395	cin-mir-4061-201
ENSCING00000023727	ENSCINT00000030710	cin-mir-4062-201
ENSCING00000022090	ENSCINT00000030744	cin-mir-4066-201
ENSCING00000021942	ENSCINT00000036059	cin-mir-4069-201
ENSCING00000025167	ENSCINT00000034132	cin-mir-4075-201
ENSCING00000021611	ENSCINT00000035254	cin-mir-4079-201
ENSCING00000020134	ENSCINT00000030637	cin-mir-4089-201
ENSCING00000022222	ENSCINT00000030429	cin-mir-4094-201
ENSCING00000021981	ENSCINT00000034249	cin-mir-4098-201
ENSCING00000022889	ENSCINT00000035687	cin-mir-4109-201
ENSCING00000020129	ENSCINT00000032059	cin-mir-4110-201
ENSCING00000020601	ENSCINT00000035827	cin-mir-4127-201
ENSCING00000019473	ENSCINT00000035006	cin-mir-4144-201
ENSCING00000019508	ENSCINT00000034925	cin-mir-4150-201
ENSCING00000018249	ENSCINT00000034736	cin-mir-4158-201
ENSCING00000020782	ENSCINT00000031184	cin-mir-4163-201
ENSCING00000022378	ENSCINT00000035929	cin-mir-4180-201
ENSCING00000021879	ENSCINT00000030226	cin-mir-4183-201
ENSCING00000020139	ENSCINT00000032396	cin-mir-4186-201
ENSCING00000024515	ENSCINT00000034165	cin-mir-4187-201
ENSCING00000018460	ENSCINT00000035972	cin-mir-4189-201
ENSCING00000023707	ENSCINT00000030905	cin-mir-4197-201
ENSCING00000021921	ENSCINT00000032545	cin-mir-4200-201
ENSCING00000020725	ENSCINT00000032095	cin-mir-5596b-201
ENSCING00000021178	ENSCINT00000037127	cin-mir-5598-201
ENSCING00000017949	ENSCINT00000030505	cin-mir-5600-201
ENSCING00000023578	ENSCINT00000031547	cin-mir-5605-201
ENSCING00000024461	ENSCINT00000035882	cin-mir-5609-201
ENSCING00000023047	ENSCINT00000033499	cin-mir-5611-201
ENSCING00000017761	ENSCINT00000030066	cin-mir-92a-201
ENSCING00000017777	ENSCINT00000030082	cin-mir-92c-201		54
ENSCING00000023157	ENSCINT00000031054		5598
ENSCING00000019790	ENSCINT00000033164		4189
ENSCING00000018939	ENSCINT00000032082		5598
ENSCING00000024655	ENSCINT00000036807		5596a
ENSCING00000018319	ENSCINT00000033343		5598
ENSCING00000019875	ENSCINT00000034474		4189
ENSCING00000024251	ENSCINT00000035570		4105
ENSCING00000023478	ENSCINT00000031859		5596a
ENSCING00000021220	ENSCINT00000033506		5596a
ENSCING00000021202	ENSCINT00000031203		4189
ENSCING00000021781	ENSCINT00000033579		5606
ENSCING00000018125	ENSCINT00000034061		5598
ENSCING00000019452	ENSCINT00000030538		5598
ENSCING00000023037	ENSCINT00000031792		5598
ENSCING00000018546	ENSCINT00000031574		5598
ENSCING00000022271	ENSCINT00000035128		5598
ENSCING00000021009	ENSCINT00000035855		5596a
ENSCING00000018902	ENSCINT00000030841		4105
ENSCING00000024095	ENSCINT00000035393		5598
ENSCING00000025141	ENSCINT00000031973		5598
ENSCING00000019357	ENSCINT00000035204		no significant matches with BLASTN
ENSCING00000017935	ENSCINT00000032792		5598
ENSCING00000022128	ENSCINT00000032279		5598
ENSCING00000018727	ENSCINT00000032202		5596a
ENSCING00000021214	ENSCINT00000034508		5598
ENSCING00000022705	ENSCINT00000031270		5596a
ENSCING00000018136	ENSCINT00000034303		5598
ENSCING00000025173	ENSCINT00000030693		5598
ENSCING00000021512	ENSCINT00000032881		5598
ENSCING00000023457	ENSCINT00000032482		5598
ENSCING00000018491	ENSCINT00000031915		4189
ENSCING00000020619	ENSCINT00000031282		5598
ENSCING00000022786	ENSCINT00000031096		5589
ENSCING00000020538	ENSCINT00000032365		5589
ENSCING00000023064	ENSCINT00000034561		5589
ENSCING00000025178	ENSCINT00000031331		4189	36
				tot 91

## Sheet: zoomir
Index	ID	Class	Mature miRNA (MatMiR)	Match/ MatMiR Length	Chrom	Strand	MatMiR Position	PreMir Position	Confidence	Evo_ Source	Species_ No	Distribution
1	cin-let-7e	let-7	cin-let-7e	22/22	N/A	N/A	16-37	N/A	-	miRBase_13_0	44/65	6/337
2	cin-mir-216	mir-216	cin-miR-216	23/23	N/A	N/A	16-38	N/A	-	miRBase_13_0	24/39	1/67
3	cin-mir-217	mir-217	cin-miR-217	22/22	N/A	N/A	16-37	N/A	-	miRBase_13_0	20/37	1/47
4	cin-mir-672	mir-672	cin-miR-672	22/22	N/A	N/A	16-37	N/A	-	miRBase_13_0	3/13	1/16
5	cin-mir-33	mir-33	cin-miR-33	19/19	N/A	N/A	16-34	N/A	-	miRBase_13_0	34/54	1/96
6	cin-mir-199	mir-199	cin-miR-199-3p	22/22	N/A	N/A	66-87	N/A	-	miRBase_13_0	22/39	1/87
7	cin-mir-101	mir-101	cin-miR-101	22/22	N/A	N/A	66-87	N/A	-	miRBase_13_0	23/40	1/76
8	cin-mir-184	mir-184	cin-miR-184	22/22	N/A	N/A	66-87	N/A	-	miRBase_13_0	40/54	1/73
9	cin-mir-78	mir-78	cin-miR-78	21/21	N/A	N/A	66-86	N/A	-	miRBase_13_0	2/8	1/8
10	cin-let-7d	let-7	cin-let-7d	22/22	chr10p	-	16-37	N/A	-	miRBase_13_0	44/65	6/337
11	cin-mir-1473	mir-1473	cin-miR-1473	22/22	chr10p	-	49-70	N/A	-	miRBase_13_0	3/3	1/3
12	cin-mir-34	mir-34	cin-miR-34	22/22	chr10q	-	16-37	N/A	-	miRBase_13_0	45/67	1/144
13	cin-mir-7	mir-7	cin-miR-7	22/22	chr1p	-	16-37	N/A	-	miRBase_13_0	46/63	1/143
14	cin-mir-92b	mir-92	cin-miR-92b	21/21	chr1p	-	66-86	N/A	-	miRBase_13_0	47/65	3/170
15	cin-mir-126	mir-126	cin-miR-126	21/21	chr1q	+	50-70	N/A	-	miRBase_13_0	15/22	1/23
16	cin-mir-133	mir-133	cin-miR-133	21/21	chr1q	-	66-86	N/A	-	miRBase_13_0	47/64	1/138
17	cin-mir-92a	mir-92	cin-miR-92a	21/21	chr3p	+	66-86	N/A	-	miRBase_13_0	47/65	3/170
18	cin-mir-92c	mir-92	cin-miR-92c	22/22	chr3p	+	66-87	N/A	-	miRBase_13_0	47/65	3/170
19	cin-mir-181	mir-181	cin-miR-181	22/22	chr3q	+	16-37	N/A	-	miRBase_13_0	22/39	1/168
20	cin-let-7b	let-7	cin-let-7b	22/22	chr4q	+	16-37	N/A	-	miRBase_13_0	44/65	6/337
21	cin-let-7c	let-7	cin-let-7c	22/22	chr4q	+	16-37	N/A	-	miRBase_13_0	44/65	6/337
22	cin-let-7a-1	let-7	cin-let-7a	21/21	chr4q	+	17-37	N/A	-	miRBase_13_0	44/65	6/337
23	cin-let-7a-2	let-7	cin-let-7a	21/21	chr4q	+	17-37	N/A	-	miRBase_13_0	44/65	6/337
24	cin-mir-155	mir-155	cin-miR-155	21/21	chr4q	-	16-36	N/A	-	miRBase_13_0	12/30	1/33
25	cin-mir-31	mir-31	cin-miR-31	22/22	chr5q	+	16-37	N/A	-	miRBase_13_0	40/60	1/107
26	cin-mir-153	mir-153	cin-miR-153	22/22	chr5q	+	66-87	N/A	-	miRBase_13_0	23/36	1/55
27	cin-mir-219	mir-219	cin-miR-219	23/23	chr7q	+	16-38	N/A	-	miRBase_13_0	38/52	1/89
28	cin-mir-124-1	mir-124	cin-miR-124	22/22	chr7q	+	47-68	N/A	-	miRBase_13_0	47/65	2/135
29	cin-mir-124-2	mir-124	cin-miR-124	22/22	chr7q	+	64-85	N/A	-	miRBase_13_0	47/65	2/135
30	cin-mir-1497	mir-1497	cin-miR-1497	23/23	chr9q	+	67-89	N/A	-	miRBase_13_0	3/3	1/12
31	ci2-1	mir-1268	hsa-miR-1268	16/18	scaffold_137	-	23-39	204069-204159	0.939396	Ortholog	1/6	1/6
32	ci2-2	mir-942	mml-miR-942	19/21	scaffold_201	+	51-71	91055-91156	0.918288	Ortholog	3/9	5/17
33	ci2-3	mir-1187	mmu-miR-1187	21/23	scaffold_301	-	30-52	54591-54690	0.930423	Ortholog	1/43	1/1248
34	cin-mir-183	mir-183	cin-miR-183	23/23	scaffold_36	+	16-38	N/A	-	miRBase_13_0	25/42	2/51
35	ci2-4	mir-183	mmu-miR-183	22/22	scaffold_36	+	20-41	549848-549936	0.999836	Paralog	25/42	2/51
36	ci2-4	mir-183	csa-miR-183	21/23	scaffold_36	+	20-42	549848-549936	0.999737	Paralog	25/42	2/51
37	ci2-4	mir-263	bmo-miR-263a	19/21	scaffold_36	+	21-40	549848-549936	0.999597	Ortholog	16/26	1/53
38	ci2-4	mir-182	cap-miR-182	20/22	scaffold_36	+	22-41	549848-549936	0.99964	Ortholog	18/34	1/50
39	ci2-4	mir-182	lgi-miR-182	21/23	scaffold_36	+	24-44	549846-549938	0.999403	Ortholog	18/34	1/50
40	ci2-6	mir-942	mml-miR-942	19/21	scaffold_3767	+	51-71	3898-3996	0.853529	Ortholog	3/9	5/17
41	ci2-7	mir-412	mmu-miR-412	18/20	scaffold_402	-	48-67	8544-8617	0.862922	Ortholog	6/11	1/11
42	ci2-8	mir-942	mml-miR-942	19/21	scaffold_429	-	49-69	24705-24797	0.960604	Ortholog	3/9	5/17
43	ci2-9	mir-1692	gga-miR-1692	18/20	scaffold_518	-	51-69	41616-41698	0.978797	Ortholog	1/17	1/34
44	ci2-10	mir-942	mml-miR-942	19/21	scaffold_593	-	42-62	34034-34112	0.940608	Ortholog	3/9	5/17
45	ci2-11	mir-281	bmo-miR-281	22/22	scaffold_64	-	48-69	295961-296045	0.999259	Paralog	25/33	2/68
46	ci2-11	mir-281	csa-miR-281	22/23	scaffold_64	-	49-71	295963-296044	0.999614	Paralog	25/33	2/68
47	ci2-11	mir-281	cap-miR-281	20/22	scaffold_64	-	50-69	295961-296045	0.999056	Paralog	25/33	2/68
48	ci2-11	mir-281	sko-miR-281	21/22	scaffold_64	-	50-70	295961-296045	0.999564	Paralog	25/33	2/68
49	cin-mir-281	mir-281	cin-miR-281	23/23	scaffold_64	-	66-88	N/A	-	miRBase_13_0	25/33	2/68
50	cin-mir-141	mir-141	cin-miR-141	22/22	scaffold_71	+	40-61	N/A	-	miRBase_13_0	14/29	2/41
51	ci2-14	mir-141	cin-miR-141	22/22	scaffold_71	+	50-71	128537-128622	0.995394	Paralog	14/29	2/41
52	cin-mir-200	mir-200	cin-miR-200	22/22	scaffold_71	+	50-71	N/A	-	miRBase_13_0	21/37	3/88
53	ci2-14	mir-200	mmu-miR-200a	20/22	scaffold_71	+	50-70	128537-128622	0.99692	Paralog	21/37	3/88
54	ci2-13	mir-200	cin-miR-200	22/22	scaffold_71	+	51-72	128173-128263	0.999782	Paralog	21/37	3/88
55	ci2-14	mir-141	ppa-miR-141	21/21	scaffold_71	+	51-71	128537-128622	0.992261	Paralog	14/29	2/41
56	ci2-14	mir-141	mml-miR-141	20/21	scaffold_71	+	51-70	128537-128622	0.994994	Paralog	14/29	2/41
57	ci2-15	mir-1387	oan-miR-1387	16/18	scaffold_930	+	32-48	16396-16494	0.825615	Ortholog	1/2	1/2
58	ci2-16	mir-942	mml-miR-942	19/21	scaffold_99	-	49-69	109785-109874	0.935965	Ortholog	3/9	5/17

## Sheet: mirbase blast mature
	Accession	ID	Query start	Query end	Subject start	Subject end	Strand	Score	Evalue	Alignment
ENSCING00000024251	MIMAT0016692	cin-miR-4105-5p	1	18	1	18	+	81	0.20	Align
ENSCING00000018902	MIMAT0016692	cin-miR-4105-5p	1	18	1	18	+	90	0.045	Align
ENSCING00000019790	MIMAT0016807	cin-miR-4189-5p	1	21	1	21	+	87	0.082	Align
ENSCING00000019875	MIMAT0016807	cin-miR-4189-5p	1	21	1	21	+	87	0.082	Align
ENSCING00000021202	MIMAT0016807	cin-miR-4189-5p	1	21	1	21	+	87	0.080	Align
ENSCING00000018491	MIMAT0016807	cin-miR-4189-5p	1	21	1	21	+	96	0.015	Align
ENSCING00000025178	MIMAT0016807	cin-miR-4189-5p	1	21	1	21	+	96	0.015	Align
ENSCING00000024655	MIMAT0022316	cin-miR-5596a-3p	48	68	1	21	+	105	0.002	Align
ENSCING00000023478	MIMAT0022316	cin-miR-5596a-3p	48	68	1	21	+	105	0.002	Align
ENSCING00000021220	MIMAT0022316	cin-miR-5596a-3p	46	66	1	21	+	105	0.002	Align
ENSCING00000021009	MIMAT0022316	cin-miR-5596a-3p	49	69	1	21	+	96	0.013	Align
ENSCING00000018727	MIMAT0022316	cin-miR-5596a-3p	36	56	1	21	+	105	0.002	Align
ENSCING00000022705	MIMAT0022316	cin-miR-5596a-3p	32	52	1	21	+	105	0.002	Align
ENSCING00000023157	MIMAT0022320	cin-miR-5598-3p	35	59	1	25	+	116	0.0003	Align
ENSCING00000018939	MIMAT0022320	cin-miR-5598-3p	35	59	1	25	+	125	6e-05	Align
ENSCING00000018319	MIMAT0022320	cin-miR-5598-3p	34	58	1	25	+	125	6e-05	Align
ENSCING00000018125	MIMAT0022320	cin-miR-5598-3p	35	59	1	25	+	107	0.002	Align
ENSCING00000019452	MIMAT0022320	cin-miR-5598-3p	35	59	1	25	+	107	0.002	Align
ENSCING00000023037	MIMAT0022320	cin-miR-5598-3p	35	59	1	25	+	107	0.002	Align
ENSCING00000018546	MIMAT0022320	cin-miR-5598-3p	35	59	1	25	+	107	0.002	Align
ENSCING00000022271	MIMAT0022320	cin-miR-5598-3p	35	59	1	25	+	107	0.002	Align
ENSCING00000024095	MIMAT0022320	cin-miR-5598-3p	35	59	1	25	+	125	5e-05	Align
ENSCING00000025141	MIMAT0022320	cin-miR-5598-3p	35	59	1	25	+	125	5e-05	Align
ENSCING00000017935	MIMAT0022320	cin-miR-5598-3p	35	59	1	25	+	125	5e-05	Align
ENSCING00000021214	MIMAT0022320	cin-miR-5598-3p	35	59	1	25	+	107	0.002	Align
ENSCING00000018136	MIMAT0022320	cin-miR-5598-3p	35	59	1	25	+	116	0.0003	Align
ENSCING00000025173	MIMAT0022320	cin-miR-5598-3p	35	59	1	25	+	125	3e-05	Align
ENSCING00000021512	MIMAT0022320	cin-miR-5598-3p	35	59	1	25	+	125	0.0003	Align
ENSCING00000023457	MIMAT0022320	cin-miR-5598-3p	35	59	1	25	+	125	0.0003	Align
ENSCING00000020619	MIMAT0022320	cin-miR-5598-3p	35	59	1	25	+	125	0.0003	Align
ENSCING00000022786	MIMAT0022320	cin-miR-5598-3p	35	59	1	25	+	125	0.0003	Align
ENSCING00000020538	MIMAT0022320	cin-miR-5598-3p	35	59	1	25	+	125	0.0003	Align
ENSCING00000023064	MIMAT0022320	cin-miR-5598-3p	35	59	1	25	+	125	0.0003	Align
ENSCING00000021781	MIMAT0022339	cin-miR-5606-5p	1	20	1	20	+	91	0.037	Align
ENSCING00000019357	no matches
ENSCING00000025178	MIMAT0016807	cin-miR-4189-5p	1	21	1	21	+	87	0.080	Align

## Sheet: mirbase blast precursor
precursor	Accession	ID	Query start	Query end	Subject start	Subject end	Strand	Score	Evalue	Alignment
ENSCING00000023157	MI0019162	cin-mir-5598	1	59	1	59	+	268	3e-16	Align
ENSCING00000023157	MI0019175	cin-mir-5609	4	57	1	54	-	198	2e-10	Align
ENSCING00000023157	MI0019168	cin-mir-5603	14	52	27	65	+	78	1.9	Align
ENSCING00000019790	MI0015746	cin-mir-4189	1	77	1	78	+	233	5e-13	Align
ENSCING00000024655	MI0019166	cin-mir-5596b	5	70	6	69	+	167	1e-07	Align
ENSCING00000024655	MI0019171	cin-mir-5605	34	70	21	57	+	131	0.0001	Align
ENSCING00000024655	MI0019160	cin-mir-5596a	39	68	42	71	+	123	0.0005	Align
ENSCING00000024655	MI0019171	cin-mir-5605	32	67	1	36	-	108	0.01	Align
ENSCING00000024655	MI0019166	cin-mir-5596b	4	44	23	63	-	88	0.44	Align
ENSCING00000024655	MI0015763	cin-mir-4206	7	44	23	60	-	82	1.4	Align
ENSCING00000024251	MI0015659	cin-mir-4105	1	63	1	61	+	197	3e-10	Align
ENSCING00000024251	MI0015502	cin-mir-4000e	22	54	51	83	+	75	3.9	Align
ENSCING00000021781	MI0019172	cin-mir-5606	1	72	1	72	+	342	3e-22	Align
ENSCING00000019357	No matches were found for query nucleotide sequence

## Sheet: miRNA-target predictions filter
NM_001032420	cin-miR-92a-3p	-12.0862
NM_001032421	cin-miR-4187-5p	-12.6217
NM_001032423	cin-let-7d-5p	-15.2387
NM_001032425	cin-miR-4187-5p	-14.2339
NM_001032425	cin-miR-4189-5p	-13.69
NM_001032427	cin-miR-4053-5p	-12.6348
NM_001032428	cin-miR-4053-5p	-14.8472
NM_001032429	cin-let-7d-5p	-14.1002
NM_001032438	cin-miR-4187-5p	-12.8452
NM_001032438	cin-miR-92a-3p	-12.6118
NM_001032447	cin-miR-4053-5p	-12.331
NM_001032448	cin-miR-4187-5p	-14.061
NM_001032453	cin-miR-4016	-12.0909
NM_001032453	cin-miR-4189-5p	-14.7628
NM_001032453	cin-miR-92a-3p	-12.6523
NM_001032453	cin-miR-92c-3p	-15.8519
NM_001032454	cin-miR-4187-5p	-18.282
NM_001032455	cin-miR-4150-5p	-12.6506
NM_001032455	cin-miR-4183-5p	-12.4638
NM_001032455	cin-miR-4189-5p	-14.2378
NM_001032456	cin-let-7d-5p	-12.3871
NM_001032456	cin-miR-4011a-5p	-12.5352
NM_001032456	cin-miR-4187-5p	-14.5805
NM_001032456	cin-miR-92a-3p	-15.5948
NM_001032456	cin-miR-92c-3p	-14.1764
NM_001032459	cin-miR-4011a-5p	-13.2918
NM_001032459	cin-miR-4053-5p	-13.9059
NM_001032461	cin-miR-4187-5p	-12.2015
NM_001032467	cin-miR-4011a-5p	-14.7357
NM_001032469	cin-miR-4011a-5p	-12.2241
NM_001032478	cin-let-7d-5p	-16.4869
NM_001032478	cin-miR-4189-5p	-15.4018
NM_001032480	cin-miR-4053-5p	-17.2315
NM_001032484	cin-miR-92a-3p	-14.7957
NM_001032489	cin-let-7d-5p	-12.9425
NM_001032490	cin-miR-375-3p	-18.8925
NM_001032490	cin-miR-4109-3p	-12.1123
NM_001032495	cin-miR-4187-5p	-12.6019
NM_001032500	cin-miR-4150-5p	-12.8815
NM_001032542	cin-miR-92c-5p	-12.4012
NM_001032551	cin-let-7d-5p	-15.7613
NM_001032551	cin-miR-4011a-5p	-12.4467
NM_001032551	cin-miR-92a-3p	-16.025
NM_001032586	cin-miR-4053-5p	-14.147
NM_001032586	cin-miR-4056-3p	-12.8298
NM_001032586	cin-miR-4183-3p	-14.9402
NM_001032593	cin-miR-4183-3p	-16.9602
NM_001032599	cin-miR-4183-5p	-14.6979
NM_001032619	cin-let-7d-5p	-12.9145
NM_001032649	cin-miR-375-3p	-13.6997
NM_001032660	cin-miR-4011a-5p	-12.4081
NM_001032667	cin-let-7d-5p	-15.3358
NM_001032667	cin-miR-4189-5p	-12.652
NM_001032784	cin-miR-4011a-5p	-12.6541
NM_001032786	cin-miR-4189-5p	-12.3778
NM_001032790	cin-miR-4053-5p	-17.4762
NM_001032798	cin-miR-4011a-5p	-12.9994
NM_001033004	cin-miR-4069-5p	-13.5495
NM_001033827	cin-let-7d-5p	-13.1482
NM_001033830	cin-let-7d-5p	-15.0729
NM_001033830	cin-miR-4053-5p	-15.0506
NM_001033832	cin-miR-4031-3p	-12.8008
NM_001033832	cin-miR-4053-5p	-12.4711
NM_001033833	cin-miR-4200-3p	-14.1144
NM_001039882	cin-miR-375-3p	-13.6741
NM_001044356	cin-miR-4183-5p	-12.1852
NM_001044364	cin-miR-4053-5p	-13.3347
NM_001044365	cin-let-7d-5p	-12.2805
NM_001044367	cin-miR-4011a-5p	-12.9791
NM_001047990	cin-miR-153-5p	-12.6177
NM_001047990	cin-miR-4031-5p	-12.6441
NM_001047994	cin-let-7d-5p	-14.2079
NM_001047994	cin-miR-153-5p	-12.4019
NM_001047994	cin-miR-4011a-5p	-12.1969
NM_001047994	cin-miR-4187-5p	-13.9365
NM_001047997	cin-let-7d-5p	-12.4563
NM_001047997	cin-miR-4053-5p	-16.601
NM_001048000	cin-let-7d-5p	-12.6147
NM_001048002	cin-let-7d-5p	-13.0798
NM_001078181	cin-miR-4011a-5p	-15.8749
NM_001078185	cin-miR-4075-5p	-12.8293
NM_001078189	cin-let-7d-5p	-15.0319
NM_001078189	cin-miR-4031-3p	-12.5934
NM_001078194	cin-miR-4187-5p	-12.0385
NM_001078196	cin-let-7d-5p	-12.0642
NM_001078205	cin-miR-4053-5p	-12.2187
NM_001078206	cin-miR-4053-5p	-14.83
NM_001078207	cin-miR-4150-5p	-12.2573
NM_001078215	cin-miR-4011a-5p	-13.3893
NM_001078215	cin-miR-4066-5p	-13.0093
NM_001078218	cin-miR-4183-3p	-12.0398
NM_001078224	cin-miR-4011a-5p	-12.0178
NM_001078228	cin-let-7d-5p	-16.7143
NM_001078228	cin-miR-4075-5p	-12.1908
NM_001078228	cin-miR-4183-5p	-13.0053
NM_001078228	cin-miR-4183-5p	-12.6369
NM_001078228	cin-miR-4200-3p	-13.5541
NM_001078229	cin-let-7d-5p	-12.272
NM_001078229	cin-miR-4016	-12.2028
NM_001078230	cin-miR-4189-5p	-12.3498
NM_001078233	cin-miR-4011a-5p	-12.5879
NM_001078233	cin-miR-4150-5p	-13.0385
NM_001078234	cin-miR-4187-5p	-12.827
NM_001078237	cin-miR-4187-5p	-12.8267
NM_001078240	cin-let-7d-5p	-13.3668
NM_001078242	cin-miR-375-3p	-12.7286
NM_001078242	cin-miR-4183-5p	-14.7361
NM_001078243	cin-miR-92c-3p	-12.2136
NM_001078244	cin-miR-4109-5p	-13.5217
NM_001078246	cin-let-7d-5p	-13.5926
NM_001078249	cin-miR-4011a-5p	-13.7866
NM_001078249	cin-miR-4053-5p	-15.1983
NM_001078249	cin-miR-4150-5p	-13.9152
NM_001078255	cin-miR-4011a-5p	-13.9586
NM_001078255	cin-miR-4053-5p	-15.2707
NM_001078255	cin-miR-4053-5p	-13.4958
NM_001078257	cin-miR-4075-5p	-12.3346
NM_001078258	cin-let-7d-5p	-12.1338
NM_001078258	cin-miR-4187-5p	-12.2534
NM_001078259	cin-miR-4031-3p	-13.1769
NM_001078261	cin-let-7d-5p	-15.1575
NM_001078261	cin-miR-153-5p	-12.589
NM_001078263	cin-miR-4187-5p	-12.5293
NM_001078265	cin-let-7d-5p	-15.2725
NM_001078271	cin-let-7d-5p	-13.8911
NM_001078280	cin-miR-4056-3p	-13.2642
NM_001078283	cin-miR-153-3p	-12.7492
NM_001078283	cin-miR-4187-5p	-13.4021
NM_001078285	cin-miR-4187-5p	-12.2296
NM_001078287	cin-miR-4011a-5p	-12.4797
NM_001078287	cin-miR-4056-3p	-12.0646
NM_001078287	cin-miR-4183-5p	-12.1395
NM_001078295	cin-miR-4011a-5p	-12.9295
NM_001078295	cin-miR-4011a-5p	-12.0378
NM_001078295	cin-miR-4187-5p	-12.2928
NM_001078296	cin-let-7d-5p	-12.706
NM_001078299	cin-miR-4183-5p	-13.8468
NM_001078299	cin-miR-92a-3p	-13.0879
NM_001078299	cin-miR-92c-5p	-13.0839
NM_001078300	cin-let-7d-5p	-12.0094
NM_001078300	cin-miR-4011a-5p	-13.7178
NM_001078300	cin-miR-4187-5p	-13.6897
NM_001078301	cin-miR-4109-5p	-14.436
NM_001078301	cin-miR-4183-3p	-15.7463
NM_001078301	cin-miR-4183-5p	-13.9714
NM_001078301	cin-miR-4189-5p	-13.4479
NM_001078307	cin-miR-4189-5p	-13.0861
NM_001078312	cin-miR-4183-5p	-12.073
NM_001078312	cin-miR-4189-5p	-16.0841
NM_001078313	cin-let-7d-5p	-12.7256
NM_001078317	cin-miR-4150-5p	-12.0722
NM_001078319	cin-let-7d-5p	-12.657
NM_001078324	cin-let-7d-5p	-17.4807
NM_001078324	cin-let-7d-5p	-15.1211
NM_001078326	cin-miR-4056-3p	-17.3161
NM_001078326	cin-miR-4056-3p	-13.9879
NM_001078326	cin-miR-4150-5p	-12.2429
NM_001078326	cin-miR-92c-5p	-12.6554
NM_001078329	cin-miR-4011a-5p	-12.2918
NM_001078332	cin-let-7d-5p	-13.4852
NM_001078333	cin-let-7d-5p	-12.926
NM_001078333	cin-miR-4189-5p	-12.2085
NM_001078336	cin-miR-4183-5p	-13.3826
NM_001078339	cin-miR-92a-3p	-15.8791
NM_001078340	cin-miR-4109-5p	-14.4716
NM_001078346	cin-miR-4066-5p	-14.3004
NM_001078346	cin-miR-4187-5p	-20.262
NM_001078349	cin-miR-4011a-5p	-15.4611
NM_001078351	cin-let-7d-5p	-12.6973
NM_001078351	cin-miR-4183-5p	-12.5314
NM_001078365	cin-miR-4053-5p	-12.3551
NM_001078367	cin-miR-4187-5p	-12.0434
NM_001078368	cin-let-7d-5p	-12.2686
NM_001078368	cin-miR-4075-5p	-13.6653
NM_001078374	cin-let-7d-5p	-13.0338
NM_001078375	cin-let-7d-5p	-13.0778
NM_001078375	cin-miR-4011a-5p	-14.9056
NM_001078382	cin-miR-4011a-5p	-12.3912
NM_001078382	cin-miR-4183-5p	-13.4334
NM_001078382	cin-miR-4189-5p	-12.1303
NM_001078383	cin-miR-4183-5p	-12.0505
NM_001078387	cin-miR-4183-5p	-12.0861
NM_001078389	cin-miR-4011a-5p	-12.7529
NM_001078390	cin-let-7d-5p	-17.0571
NM_001078395	cin-let-7d-5p	-12.8987
NM_001078396	cin-let-7d-5p	-15.0599
NM_001078410	cin-miR-4011a-5p	-13.3517
NM_001078410	cin-miR-4183-5p	-13.2158
NM_001078423	cin-let-7d-5p	-12.1006
NM_001078431	cin-let-7d-5p	-12.6785
NM_001078431	cin-miR-4011a-5p	-12.0392
NM_001078431	cin-miR-4189-5p	-13.2527
NM_001078433	cin-miR-4011a-5p	-12.4262
NM_001078436	cin-miR-4011a-5p	-14.1208
NM_001078441	cin-miR-92c-5p	-14.6039
NM_001078445	cin-miR-4031-5p	-16.896
NM_001078445	cin-miR-4187-5p	-14.2004
NM_001078445	cin-miR-92c-3p	-12.3795
NM_001078448	cin-miR-4183-5p	-12.7677
NM_001078452	cin-miR-4079-5p	-14.4575
NM_001078453	cin-let-7d-5p	-16.1305
NM_001078457	cin-miR-4150-5p	-12.114
NM_001078459	cin-miR-4011a-5p	-13.6905
NM_001078460	cin-miR-4066-5p	-14.2042
NM_001078461	cin-miR-92c-5p	-12.2633
NM_001078470	cin-miR-4187-5p	-12.7704
NM_001078471	cin-miR-92a-3p	-15.5562
NM_001078472	cin-let-7d-5p	-12.2214
NM_001078472	cin-miR-1473-3p	-13.2794
NM_001078472	cin-miR-4053-5p	-18.1833
NM_001078473	cin-miR-4053-5p	-15.9931
NM_001078476	cin-let-7d-5p	-15.3309
NM_001078480	cin-miR-92c-5p	-13.1152
NM_001078483	cin-miR-4187-5p	-12.0238
NM_001078490	cin-miR-4053-5p	-13.8385
NM_001078490	cin-miR-4187-5p	-12.6951
NM_001078491	cin-let-7d-5p	-13.439
NM_001078493	cin-miR-92a-3p	-12.821
NM_001078494	cin-let-7d-3p	-16.2578
NM_001078496	cin-miR-153-5p	-12.976
NM_001078502	cin-miR-4011a-5p	-12.6072
NM_001078502	cin-miR-4056-3p	-14.3241
NM_001078512	cin-miR-4189-5p	-12.7358
NM_001078516	cin-miR-4189-5p	-12.1752
NM_001078518	cin-miR-4011a-5p	-12.2192
NM_001078519	cin-miR-4069-5p	-12.9389
NM_001078519	cin-miR-4150-5p	-12.6388
NM_001078521	cin-miR-4053-5p	-17.9421
NM_001078521	cin-miR-4053-5p	-12.6834
NM_001078521	cin-miR-4150-5p	-13.3467
NM_001078525	cin-miR-92c-5p	-15.021
NM_001078526	cin-miR-4011a-5p	-12.5369
NM_001078528	cin-miR-4056-5p	-13.0143
NM_001078528	cin-miR-4189-5p	-14.0183
NM_001078528	cin-miR-92c-3p	-12.2962
NM_001078530	cin-miR-4053-5p	-13.5108
NM_001078530	cin-miR-4187-5p	-12.7045
NM_001078533	cin-miR-4011a-5p	-12.7841
NM_001078534	cin-let-7d-5p	-12.0034
NM_001078535	cin-miR-4011a-5p	-13.9069
NM_001078536	cin-miR-4011a-5p	-16.4259
NM_001078536	cin-miR-4053-5p	-13.5381
NM_001078537	cin-let-7d-5p	-14.8467
NM_001078537	cin-miR-4183-3p	-14.5628
NM_001078538	cin-miR-4150-5p	-12.1915
NM_001078538	cin-miR-4187-5p	-13.476
NM_001078541	cin-miR-4187-5p	-15.7457
NM_001078542	cin-miR-4079-5p	-14.7371
NM_001078542	cin-miR-4109-3p	-14.5644
NM_001078542	cin-miR-4109-3p	-14.4687
NM_001078549	cin-miR-4011a-5p	-14.9661
NM_001078549	cin-miR-92c-3p	-12.7001
NM_001078553	cin-miR-4150-5p	-12.0631
NM_001078553	cin-miR-92a-5p	-12.3837
NM_001078556	cin-let-7d-5p	-12.9862
NM_001078557	cin-let-7d-5p	-12.3281
NM_001078558	cin-let-7d-5p	-14.2104
NM_001078558	cin-miR-4066-5p	-13.4551
NM_001078558	cin-miR-4187-5p	-13.1123
NM_001078568	cin-let-7d-5p	-17.4807
NM_001078570	cin-miR-4150-5p	-12.0631
NM_001078570	cin-miR-92a-5p	-12.3837
NM_001078571	cin-miR-4079-5p	-14.7371
NM_001078571	cin-miR-4109-3p	-14.5644
NM_001079672	cin-let-7d-5p	-12.7712
NM_001093738	cin-let-7d-5p	-12.706
NM_001093739	cin-let-7d-5p	-13.4852
NM_001093741	cin-miR-4011a-5p	-12.6072
NM_001093741	cin-miR-4056-3p	-14.3241
NM_001093746	cin-let-7d-5p	-13.4852
NM_001100125	cin-let-7d-5p	-14.7378
NM_001100125	cin-miR-4011a-5p	-16.2583
NM_001100132	cin-miR-375-3p	-13.2269
NM_001100132	cin-miR-4069-5p	-12.0156
NM_001100133	cin-let-7d-5p	-13.2129
NM_001100432	cin-miR-4056-5p	-12.1164
NM_001100433	cin-let-7d-5p	-12.1031
NM_001100434	cin-miR-4011a-5p	-12.3621
NM_001100435	cin-miR-4053-5p	-13.4261
NM_001113253	cin-miR-4187-5p	-17.0896
NM_001114128	cin-miR-4150-5p	-13.0653
NM_001114128	cin-miR-4189-5p	-13.2993
NM_001114128	cin-miR-92c-3p	-12.2664
NM_001122967	cin-miR-4189-5p	-12.2135
NM_001122968	cin-miR-4053-5p	-14.8472
NM_001126228	cin-miR-92c-5p	-12.497
NM_001128104	cin-miR-4189-5p	-12.9153
NM_001128105	cin-miR-4056-3p	-12.0721
NM_001128110	cin-let-7d-5p	-12.4716
NM_001128113	cin-miR-4053-5p	-12.3398
NM_001128115	cin-miR-4200-3p	-15.1994
NM_001128123	cin-miR-4189-5p	-12.6183
NM_001128125	cin-miR-4189-5p	-13.3132
NM_001128858	cin-miR-4011a-5p	-13.7223
NM_001128858	cin-miR-4011a-5p	-13.1318
NM_001128861	cin-miR-4189-5p	-12.3246
NM_001128878	cin-miR-4011a-5p	-12.0872
NM_001128891	cin-miR-4011a-5p	-12.0458
NM_001128891	cin-miR-4150-5p	-12.7366
NM_001128893	cin-miR-4053-5p	-12.8998
NM_001128898	cin-miR-4066-5p	-14.2094
NM_001128898	cin-miR-4187-5p	-12.8611
NM_001128900	cin-miR-4056-5p	-16.4521
NM_001128900	cin-miR-4066-5p	-16.2042
NM_001128907	cin-miR-4011a-5p	-12.3858
NM_001128908	cin-let-7d-5p	-15.2839
NM_001128908	cin-let-7d-5p	-14.3499
NM_001129852	cin-miR-4183-3p	-13.1667
NM_001129855	cin-miR-4011a-5p	-12.9571
NM_001129855	cin-miR-4189-5p	-13.9203
NM_001129860	cin-let-7d-5p	-12.6808
NM_001129860	cin-miR-4011a-3p	-12.5122
NM_001129860	cin-miR-4187-5p	-13.6399
NM_001129862	cin-miR-1473-5p	-12.7414
NM_001129862	cin-miR-4016	-12.3771
NM_001129862	cin-miR-4109-5p	-14.717
NM_001129862	cin-miR-4183-5p	-14.691
NM_001129862	cin-miR-92a-3p	-13.1265
NM_001129864	cin-miR-4150-5p	-13.4205
NM_001135026	cin-let-7d-5p	-12.8753
NM_001163693	cin-miR-4150-5p	-12.0026
NM_001171882	cin-miR-92a-3p	-12.005
NM_001190351	cin-miR-4056-5p	-12.6633
NM_001190358	cin-miR-92a-3p	-13.415
NM_001190359	cin-miR-4200-3p	-17.2111
NM_001193284	cin-miR-4053-5p	-13.9294
NM_001205222	cin-let-7d-5p	-13.2494
NM_001205222	cin-miR-4109-5p	-16.3067
NM_001245038	cin-miR-153-5p	-13.6582
NM_001245038	cin-miR-4187-5p	-13.4932
NM_001245038	cin-miR-4200-3p	-12.1646
NM_001245041	cin-let-7d-5p	-12.8023
NM_001245042	cin-let-7d-5p	-14.661
NM_001245042	cin-miR-4187-5p	-13.8098
NM_001245043	cin-miR-4183-5p	-13.4912
NM_001245046	cin-miR-4053-5p	-12.1419
NM_001245056	cin-miR-4189-5p	-13.2834
NM_001278993	cin-let-7d-5p	-12.5042
NM_001278993	cin-miR-4183-5p	-15.8661
NR_032336	cin-miR-4183-5p	-17.0096
NR_034529	cin-let-7d-5p	-12.066

## Sheet: miRNA-pseudogene prediction
>ENSCING00000001425|ENSCING00000001425.3|ENSCINT00000002790|ENSCINT00000002790.3_542,>cin-mir-4112,-3.04988
>ENSCING00000001425|ENSCING00000001425.3|ENSCINT00000002790|ENSCINT00000002790.3_1639,>cin-mir-4065,-6.80149
>ENSCING00000001425|ENSCING00000001425.3|ENSCINT00000002790|ENSCINT00000002790.3_1667,>cin-mir-4065,-3.70655
>ENSCING00000001425|ENSCING00000001425.3|ENSCINT00000002790|ENSCINT00000002790.3_1817,>cin-mir-4065,-4.03758
>ENSCING00000001425|ENSCING00000001425.3|ENSCINT00000002790|ENSCINT00000002790.3_2378,>cin-mir-4065,-3.28113
>ENSCING00000001425|ENSCING00000001425.3|ENSCINT00000002790|ENSCINT00000002790.3_2378,>cin-mir-4112,-3.97591
>ENSCING00000008915|ENSCING00000008915.3|ENSCINT00000018127|ENSCINT00000018127.3_494,>cin-mir-4065,-9.58178
>ENSCING00000008915|ENSCING00000008915.3|ENSCINT00000018127|ENSCINT00000018127.3_1062,>cin-mir-4065,-6.2619
>ENSCING00000008915|ENSCING00000008915.3|ENSCINT00000018127|ENSCINT00000018127.3_1335,>cin-mir-4065,-5.25708
>ENSCING00000008915|ENSCING00000008915.3|ENSCINT00000018127|ENSCINT00000018127.3_1335,>cin-mir-4112,-6.3827
>ENSCING00000008915|ENSCING00000008915.3|ENSCINT00000018127|ENSCINT00000018127.3_1591,>cin-mir-4112,-7.45774
>ENSCING00000008915|ENSCING00000008915.3|ENSCINT00000018127|ENSCINT00000018127.3_1615,>cin-mir-4112,-3.72541
>ENSCING00000008915|ENSCING00000008915.3|ENSCINT00000018127|ENSCINT00000018127.3_1773,>cin-mir-4065,-4.66328
>ENSCING00000008915|ENSCING00000008915.3|ENSCINT00000018127|ENSCINT00000018127.3_1773,>cin-mir-4112,-3.70465
>ENSCING00000008915|ENSCING00000008915.3|ENSCINT00000018127|ENSCINT00000018127.3_1925,>cin-mir-4065,-4.76735
>ENSCING00000008915|ENSCING00000008915.3|ENSCINT00000018127|ENSCINT00000018127.3_2387,>cin-mir-4065,-4.10794
>ENSCING00000008915|ENSCING00000008915.3|ENSCINT00000018127|ENSCINT00000018127.3_2481,>cin-mir-4065,-3.89023
>ENSCING00000008915|ENSCING00000008915.3|ENSCINT00000018127|ENSCINT00000018127.3_3397,>cin-mir-4112,-3.47917
>ENSCING00000008915|ENSCING00000008915.3|ENSCINT00000018127|ENSCINT00000018127.3_3747,>cin-mir-4065,-7.37179
>ENSCING00000008915|ENSCING00000008915.3|ENSCINT00000018127|ENSCINT00000018127.3_3747,>cin-mir-4112,-4.0994
>ENSCING00000007698|ENSCING00000007698.3|ENSCINT00000015777|ENSCINT00000015777.3_224,>cin-mir-4065,-6.03997
>ENSCING00000007698|ENSCING00000007698.3|ENSCINT00000015777|ENSCINT00000015777.3_679,>cin-mir-4065,-7.4402
>ENSCING00000007698|ENSCING00000007698.3|ENSCINT00000015777|ENSCINT00000015777.3_775,>cin-mir-4112,-3.75605
>ENSCING00000007698|ENSCING00000007698.3|ENSCINT00000015777|ENSCINT00000015777.3_1610,>cin-mir-4065,-3.00847
>ENSCING00000007698|ENSCING00000007698.3|ENSCINT00000015777|ENSCINT00000015777.3_1610,>cin-mir-4112,-6.73211
>ENSCING00000008915|ENSCING00000008915.3|ENSCINT00000018127|ENSCINT00000018127.3_2937,>cin-mir-4065,-8.16321
>ENSCING00000008915|ENSCING00000008915.3|ENSCINT00000018127|ENSCINT00000018127.3_3091,>cin-mir-4065,-5.4998
>ENSCING00000008915|ENSCING00000008915.3|ENSCINT00000018127|ENSCINT00000018127.3_3091,>cin-mir-4112,-5.52686
>ENSCING00000008915|ENSCING00000008915.3|ENSCINT00000018127|ENSCINT00000018127.3_3008,>cin-mir-4112,-3.5113
>ENSCING00000007698|ENSCING00000007698.3|ENSCINT00000015777|ENSCINT00000015777.3_1736,>cin-mir-4112,-3.22587
>ENSCING00000024145|ENSCING00000024145.1|ENSCINT00000031524|ENSCINT00000031524.1_182,>cin-mir-4016-1,-4.88631
>ENSCING00000001425|ENSCING00000001425.3|ENSCINT00000002790|ENSCINT00000002790.3_1347,>cin-mir-4016-1,-6.068
>ENSCING00000008915|ENSCING00000008915.3|ENSCINT00000018127|ENSCINT00000018127.3_701,>cin-mir-4016-1,-4.43322
>ENSCING00000008915|ENSCING00000008915.3|ENSCINT00000018127|ENSCINT00000018127.3_1043,>cin-mir-4016-1,-4.55061
>ENSCING00000021320|ENSCING00000021320.1|ENSCINT00000030685|ENSCINT00000030685.1_147,>cin-mir-78,-3.73334
>ENSCING00000001425|ENSCING00000001425.3|ENSCINT00000002790|ENSCINT00000002790.3_777,>cin-mir-78,-4.41943
>ENSCING00000001425|ENSCING00000001425.3|ENSCINT00000002790|ENSCINT00000002790.3_1561,>cin-mir-78,-3.53936
>ENSCING00000001425|ENSCING00000001425.3|ENSCINT00000002790|ENSCINT00000002790.3_2195,>cin-mir-78,-3.5963
>ENSCING00000001425|ENSCING00000001425.3|ENSCINT00000002790|ENSCINT00000002790.3_2429,>cin-mir-78,-5.9949
>ENSCING00000001425|ENSCING00000001425.3|ENSCINT00000002790|ENSCINT00000002790.3_2445,>cin-mir-78,-4.71672
>ENSCING00000008915|ENSCING00000008915.3|ENSCINT00000018127|ENSCINT00000018127.3_3387,>cin-mir-78,-3.57951
>ENSCING00000008915|ENSCING00000008915.3|ENSCINT00000018127|ENSCINT00000018127.3_3831,>cin-mir-78,-4.16123
>ENSCING00000007698|ENSCING00000007698.3|ENSCINT00000015777|ENSCINT00000015777.3_161,>cin-mir-78,-9.29846
>ENSCING00000007698|ENSCING00000007698.3|ENSCINT00000015777|ENSCINT00000015777.3_231,>cin-mir-78,-6.72976
>ENSCING00000007698|ENSCING00000007698.3|ENSCINT00000015777|ENSCINT00000015777.3_1221,>cin-mir-78,-3.79751
>ENSCING00000007698|ENSCING00000007698.3|ENSCINT00000015777|ENSCINT00000015777.3_2303,>cin-mir-78,-3.49411
>ENSCING00000024145|ENSCING00000024145.1|ENSCINT00000031524|ENSCINT00000031524.1_184,>cin-let-7b,-5.81068
>ENSCING00000021320|ENSCING00000021320.1|ENSCINT00000030685|ENSCINT00000030685.1_385,>cin-let-7b,-3.91685
>ENSCING00000021320|ENSCING00000021320.1|ENSCINT00000030685|ENSCINT00000030685.1_385,>cin-mir-4110,-8.39995
>ENSCING00000021320|ENSCING00000021320.1|ENSCINT00000030685|ENSCINT00000030685.1_385,>cin-mir-4160,-4.86206
>ENSCING00000021320|ENSCING00000021320.1|ENSCINT00000030685|ENSCINT00000030685.1_428,>cin-let-7b,-5.90362
>ENSCING00000021320|ENSCING00000021320.1|ENSCINT00000030685|ENSCINT00000030685.1_461,>cin-let-7b,-9.31871
>ENSCING00000021320|ENSCING00000021320.1|ENSCINT00000030685|ENSCINT00000030685.1_519,>cin-let-7b,-6.00489
>ENSCING00000021320|ENSCING00000021320.1|ENSCINT00000030685|ENSCINT00000030685.1_529,>cin-let-7b,-5.69805
>ENSCING00000001425|ENSCING00000001425.3|ENSCINT00000002790|ENSCINT00000002790.3_416,>cin-let-7b,-3.71173
>ENSCING00000001425|ENSCING00000001425.3|ENSCINT00000002790|ENSCINT00000002790.3_416,>cin-mir-4143,-6.08452
>ENSCING00000001425|ENSCING00000001425.3|ENSCINT00000002790|ENSCINT00000002790.3_819,>cin-let-7b,-3.39683
>ENSCING00000001425|ENSCING00000001425.3|ENSCINT00000002790|ENSCINT00000002790.3_876,>cin-mir-4110,-7.47427
>ENSCING00000001425|ENSCING00000001425.3|ENSCINT00000002790|ENSCINT00000002790.3_887,>cin-mir-4110,-4.38423
>ENSCING00000001425|ENSCING00000001425.3|ENSCINT00000002790|ENSCINT00000002790.3_1236,>cin-let-7b,-4.34053
>ENSCING00000001425|ENSCING00000001425.3|ENSCINT00000002790|ENSCINT00000002790.3_1236,>cin-mir-4110,-7.76009
>ENSCING00000001425|ENSCING00000001425.3|ENSCINT00000002790|ENSCINT00000002790.3_2241,>cin-let-7b,-5.70766
>ENSCING00000001425|ENSCING00000001425.3|ENSCINT00000002790|ENSCINT00000002790.3_2241,>cin-mir-4110,-3.56038
>ENSCING00000001425|ENSCING00000001425.3|ENSCINT00000002790|ENSCINT00000002790.3_2241,>cin-mir-4160,-6.91994
>ENSCING00000008915|ENSCING00000008915.3|ENSCINT00000018127|ENSCINT00000018127.3_140,>cin-mir-4110,-3.93734
>ENSCING00000008915|ENSCING00000008915.3|ENSCINT00000018127|ENSCINT00000018127.3_140,>cin-mir-4160,-5.49465
>ENSCING00000008915|ENSCING00000008915.3|ENSCINT00000018127|ENSCINT00000018127.3_534,>cin-let-7b,-3.72335
>ENSCING00000008915|ENSCING00000008915.3|ENSCINT00000018127|ENSCINT00000018127.3_659,>cin-mir-4160,-6.05216
>ENSCING00000008915|ENSCING00000008915.3|ENSCINT00000018127|ENSCINT00000018127.3_827,>cin-let-7b,-3.28589
>ENSCING00000008915|ENSCING00000008915.3|ENSCINT00000018127|ENSCINT00000018127.3_827,>cin-mir-4160,-6.08373
>ENSCING00000008915|ENSCING00000008915.3|ENSCINT00000018127|ENSCINT00000018127.3_956,>cin-let-7b,-7.19674
>ENSCING00000008915|ENSCING00000008915.3|ENSCINT00000018127|ENSCINT00000018127.3_956,>cin-mir-4110,-5.28234
>ENSCING00000008915|ENSCING00000008915.3|ENSCINT00000018127|ENSCINT00000018127.3_956,>cin-mir-4160,-4.50244
>ENSCING00000008915|ENSCING00000008915.3|ENSCINT00000018127|ENSCINT00000018127.3_1101,>cin-let-7b,-5.02066
>ENSCING00000008915|ENSCING00000008915.3|ENSCINT00000018127|ENSCINT00000018127.3_1101,>cin-mir-4110,-5.14734
>ENSCING00000008915|ENSCING00000008915.3|ENSCINT00000018127|ENSCINT00000018127.3_1115,>cin-let-7b,-4.03701
>ENSCING00000008915|ENSCING00000008915.3|ENSCINT00000018127|ENSCINT00000018127.3_1115,>cin-mir-4110,-5.8789
>ENSCING00000008915|ENSCING00000008915.3|ENSCINT00000018127|ENSCINT00000018127.3_1115,>cin-mir-4160,-3.2293
>ENSCING00000008915|ENSCING00000008915.3|ENSCINT00000018127|ENSCINT00000018127.3_1153,>cin-let-7b,-3.66246
>ENSCING00000008915|ENSCING00000008915.3|ENSCINT00000018127|ENSCINT00000018127.3_1153,>cin-mir-4160,-3.49571
>ENSCING00000008915|ENSCING00000008915.3|ENSCINT00000018127|ENSCINT00000018127.3_1288,>cin-mir-4160,-4.30634
>ENSCING00000008915|ENSCING00000008915.3|ENSCINT00000018127|ENSCINT00000018127.3_1605,>cin-let-7b,-5.78942
>ENSCING00000008915|ENSCING00000008915.3|ENSCINT00000018127|ENSCINT00000018127.3_1605,>cin-mir-4110,-4.48412
>ENSCING00000008915|ENSCING00000008915.3|ENSCINT00000018127|ENSCINT00000018127.3_1820,>cin-mir-4160,-3.78619
>ENSCING00000008915|ENSCING00000008915.3|ENSCINT00000018127|ENSCINT00000018127.3_1914,>cin-let-7b,-3.84847
>ENSCING00000008915|ENSCING00000008915.3|ENSCINT00000018127|ENSCINT00000018127.3_1914,>cin-mir-4160,-4.6785
>ENSCING00000008915|ENSCING00000008915.3|ENSCINT00000018127|ENSCINT00000018127.3_2313,>cin-let-7b,-4.56774
>ENSCING00000008915|ENSCING00000008915.3|ENSCINT00000018127|ENSCINT00000018127.3_2313,>cin-mir-4160,-5.8625
>ENSCING00000008915|ENSCING00000008915.3|ENSCINT00000018127|ENSCINT00000018127.3_2520,>cin-let-7b,-7.60622
>ENSCING00000008915|ENSCING00000008915.3|ENSCINT00000018127|ENSCINT00000018127.3_2520,>cin-mir-4110,-3.01081
>ENSCING00000008915|ENSCING00000008915.3|ENSCINT00000018127|ENSCINT00000018127.3_2520,>cin-mir-4160,-4.36365
>ENSCING00000008915|ENSCING00000008915.3|ENSCINT00000018127|ENSCINT00000018127.3_2567,>cin-let-7b,-5.38639
>ENSCING00000008915|ENSCING00000008915.3|ENSCINT00000018127|ENSCINT00000018127.3_2567,>cin-mir-4110,-4.74455
>ENSCING00000008915|ENSCING00000008915.3|ENSCINT00000018127|ENSCINT00000018127.3_2699,>cin-let-7b,-5.21764
>ENSCING00000008915|ENSCING00000008915.3|ENSCINT00000018127|ENSCINT00000018127.3_3108,>cin-mir-4160,-3.25667
>ENSCING00000008915|ENSCING00000008915.3|ENSCINT00000018127|ENSCINT00000018127.3_3235,>cin-mir-4160,-6.80148
>ENSCING00000008915|ENSCING00000008915.3|ENSCINT00000018127|ENSCINT00000018127.3_3843,>cin-let-7b,-10.2499
>ENSCING00000007698|ENSCING00000007698.3|ENSCINT00000015777|ENSCINT00000015777.3_666,>cin-mir-4160,-5.17489
>ENSCING00000007698|ENSCING00000007698.3|ENSCINT00000015777|ENSCINT00000015777.3_759,>cin-mir-4160,-6.07898
>ENSCING00000007698|ENSCING00000007698.3|ENSCINT00000015777|ENSCINT00000015777.3_939,>cin-mir-4110,-4.88943
>ENSCING00000007698|ENSCING00000007698.3|ENSCINT00000015777|ENSCINT00000015777.3_1345,>cin-mir-4160,-8.12628
>ENSCING00000007698|ENSCING00000007698.3|ENSCINT00000015777|ENSCINT00000015777.3_1389,>cin-let-7b,-4.61014
>ENSCING00000007698|ENSCING00000007698.3|ENSCINT00000015777|ENSCINT00000015777.3_1389,>cin-mir-4160,-3.00023
>ENSCING00000007698|ENSCING00000007698.3|ENSCINT00000015777|ENSCINT00000015777.3_1510,>cin-let-7b,-5.41772
>ENSCING00000007698|ENSCING00000007698.3|ENSCINT00000015777|ENSCINT00000015777.3_1510,>cin-mir-4160,-8.22523
>ENSCING00000007698|ENSCING00000007698.3|ENSCINT00000015777|ENSCINT00000015777.3_1544,>cin-let-7b,-6.74615
>ENSCING00000007698|ENSCING00000007698.3|ENSCINT00000015777|ENSCINT00000015777.3_1544,>cin-mir-4160,-5.90053
>ENSCING00000007698|ENSCING00000007698.3|ENSCINT00000015777|ENSCINT00000015777.3_1849,>cin-let-7b,-4.31855
>ENSCING00000007698|ENSCING00000007698.3|ENSCINT00000015777|ENSCINT00000015777.3_1849,>cin-mir-4110,-4.00474
>ENSCING00000007698|ENSCING00000007698.3|ENSCINT00000015777|ENSCINT00000015777.3_2040,>cin-let-7b,-12.148
>ENSCING00000007698|ENSCING00000007698.3|ENSCINT00000015777|ENSCINT00000015777.3_2093,>cin-mir-4110,-5.10119
>ENSCING00000007698|ENSCING00000007698.3|ENSCINT00000015777|ENSCINT00000015777.3_2093,>cin-mir-4160,-6.58467
>ENSCING00000007698|ENSCING00000007698.3|ENSCINT00000015777|ENSCINT00000015777.3_2262,>cin-let-7b,-4.00581
>ENSCING00000024145|ENSCING00000024145.1|ENSCINT00000031524|ENSCINT00000031524.1_228,>cin-let-7b,-3.76685
>ENSCING00000001425|ENSCING00000001425.3|ENSCINT00000002790|ENSCINT00000002790.3_104,>cin-mir-4110,-3.52637
>ENSCING00000001425|ENSCING00000001425.3|ENSCINT00000002790|ENSCINT00000002790.3_1170,>cin-let-7b,-7.38942
>ENSCING00000001425|ENSCING00000001425.3|ENSCINT00000002790|ENSCINT00000002790.3_1170,>cin-mir-4110,-7.89544
>ENSCING00000001425|ENSCING00000001425.3|ENSCINT00000002790|ENSCINT00000002790.3_1170,>cin-mir-4160,-3.06856
>ENSCING00000001425|ENSCING00000001425.3|ENSCINT00000002790|ENSCINT00000002790.3_1227,>cin-mir-4110,-4.90473
>ENSCING00000008915|ENSCING00000008915.3|ENSCINT00000018127|ENSCINT00000018127.3_198,>cin-let-7b,-5.0691
>ENSCING00000008915|ENSCING00000008915.3|ENSCINT00000018127|ENSCINT00000018127.3_198,>cin-mir-4110,-3.33393
>ENSCING00000008915|ENSCING00000008915.3|ENSCINT00000018127|ENSCINT00000018127.3_730,>cin-let-7b,-3.97695
>ENSCING00000008915|ENSCING00000008915.3|ENSCINT00000018127|ENSCINT00000018127.3_879,>cin-let-7b,-4.35893
>ENSCING00000008915|ENSCING00000008915.3|ENSCINT00000018127|ENSCINT00000018127.3_1080,>cin-let-7b,-4.28969
>ENSCING00000008915|ENSCING00000008915.3|ENSCINT00000018127|ENSCINT00000018127.3_1080,>cin-mir-4110,-5.37242
>ENSCING00000008915|ENSCING00000008915.3|ENSCINT00000018127|ENSCINT00000018127.3_1358,>cin-let-7b,-4.28908
>ENSCING00000008915|ENSCING00000008915.3|ENSCINT00000018127|ENSCINT00000018127.3_1574,>cin-mir-4110,-4.37464
>ENSCING00000008915|ENSCING00000008915.3|ENSCINT00000018127|ENSCINT00000018127.3_1574,>cin-mir-4160,-3.76351
>ENSCING00000008915|ENSCING00000008915.3|ENSCINT00000018127|ENSCINT00000018127.3_2255,>cin-let-7b,-4.867
>ENSCING00000008915|ENSCING00000008915.3|ENSCINT00000018127|ENSCINT00000018127.3_2255,>cin-mir-4110,-6.20578
>ENSCING00000008915|ENSCING00000008915.3|ENSCINT00000018127|ENSCINT00000018127.3_2676,>cin-let-7b,-4.30976
>ENSCING00000008915|ENSCING00000008915.3|ENSCINT00000018127|ENSCINT00000018127.3_2676,>cin-mir-4160,-4.24075
>ENSCING00000008915|ENSCING00000008915.3|ENSCINT00000018127|ENSCINT00000018127.3_2750,>cin-mir-4160,-3.39848
>ENSCING00000008915|ENSCING00000008915.3|ENSCINT00000018127|ENSCINT00000018127.3_2894,>cin-mir-4110,-4.81089
>ENSCING00000008915|ENSCING00000008915.3|ENSCINT00000018127|ENSCINT00000018127.3_3014,>cin-let-7b,-4.31317
>ENSCING00000008915|ENSCING00000008915.3|ENSCINT00000018127|ENSCINT00000018127.3_3014,>cin-mir-4110,-5.95895
>ENSCING00000008915|ENSCING00000008915.3|ENSCINT00000018127|ENSCINT00000018127.3_3014,>cin-mir-4160,-4.68542
>ENSCING00000008915|ENSCING00000008915.3|ENSCINT00000018127|ENSCINT00000018127.3_3065,>cin-let-7b,-4.29265
>ENSCING00000008915|ENSCING00000008915.3|ENSCINT00000018127|ENSCINT00000018127.3_3065,>cin-mir-4160,-8.93067
>ENSCING00000007698|ENSCING00000007698.3|ENSCINT00000015777|ENSCINT00000015777.3_77,>cin-let-7b,-3.55847
>ENSCING00000007698|ENSCING00000007698.3|ENSCINT00000015777|ENSCINT00000015777.3_77,>cin-mir-4110,-5.46795
>ENSCING00000007698|ENSCING00000007698.3|ENSCINT00000015777|ENSCINT00000015777.3_95,>cin-let-7b,-4.77374
>ENSCING00000007698|ENSCING00000007698.3|ENSCINT00000015777|ENSCINT00000015777.3_95,>cin-mir-4110,-6.20395
>ENSCING00000007698|ENSCING00000007698.3|ENSCINT00000015777|ENSCINT00000015777.3_396,>cin-mir-4160,-3.58006
>ENSCING00000007698|ENSCING00000007698.3|ENSCINT00000015777|ENSCINT00000015777.3_889,>cin-mir-4110,-3.57261
>ENSCING00000007698|ENSCING00000007698.3|ENSCINT00000015777|ENSCINT00000015777.3_1193,>cin-mir-4143,-3.6124
>ENSCING00000007698|ENSCING00000007698.3|ENSCINT00000015777|ENSCINT00000015777.3_1425,>cin-mir-4160,-6.49661
>ENSCING00000007698|ENSCING00000007698.3|ENSCINT00000015777|ENSCINT00000015777.3_1505,>cin-let-7b,-5.29745
>ENSCING00000007698|ENSCING00000007698.3|ENSCINT00000015777|ENSCINT00000015777.3_1505,>cin-mir-4160,-7.1416
>ENSCING00000007698|ENSCING00000007698.3|ENSCINT00000015777|ENSCINT00000015777.3_1589,>cin-mir-4160,-5.10449
>ENSCING00000001425|ENSCING00000001425.3|ENSCINT00000002790|ENSCINT00000002790.3_1472,>cin-let-7b,-5.50448
>ENSCING00000001425|ENSCING00000001425.3|ENSCINT00000002790|ENSCINT00000002790.3_1472,>cin-mir-4160,-3.96007
>ENSCING00000008915|ENSCING00000008915.3|ENSCINT00000018127|ENSCINT00000018127.3_56,>cin-let-7b,-4.74096
>ENSCING00000008915|ENSCING00000008915.3|ENSCINT00000018127|ENSCINT00000018127.3_56,>cin-mir-4110,-7.79
>ENSCING00000007698|ENSCING00000007698.3|ENSCINT00000015777|ENSCINT00000015777.3_1455,>cin-let-7b,-5.03053
>ENSCING00000007698|ENSCING00000007698.3|ENSCINT00000015777|ENSCINT00000015777.3_1455,>cin-mir-4160,-5.65889
>ENSCING00000024145|ENSCING00000024145.1|ENSCINT00000031524|ENSCINT00000031524.1_116,>cin-let-7b,-8.67429
>ENSCING00000024145|ENSCING00000024145.1|ENSCINT00000031524|ENSCINT00000031524.1_116,>cin-mir-4110,-6.35551
>ENSCING00000024145|ENSCING00000024145.1|ENSCINT00000031524|ENSCINT00000031524.1_116,>cin-mir-4160,-4.62536
>ENSCING00000021320|ENSCING00000021320.1|ENSCINT00000030685|ENSCINT00000030685.1_372,>cin-mir-4114,-4.43283
>ENSCING00000021320|ENSCING00000021320.1|ENSCINT00000030685|ENSCINT00000030685.1_495,>cin-mir-4114,-5.90658
>ENSCING00000021320|ENSCING00000021320.1|ENSCINT00000030685|ENSCINT00000030685.1_559,>cin-mir-4114,-7.68972
>ENSCING00000001425|ENSCING00000001425.3|ENSCINT00000002790|ENSCINT00000002790.3_209,>cin-let-7e,-3.03097
>ENSCING00000001425|ENSCING00000001425.3|ENSCINT00000002790|ENSCINT00000002790.3_301,>cin-mir-4097,-4.62122
>ENSCING00000001425|ENSCING00000001425.3|ENSCINT00000002790|ENSCINT00000002790.3_301,>cin-mir-4114,-5.41885
>ENSCING00000001425|ENSCING00000001425.3|ENSCINT00000002790|ENSCINT00000002790.3_474,>cin-let-7e,-4.4169
>ENSCING00000001425|ENSCING00000001425.3|ENSCINT00000002790|ENSCINT00000002790.3_506,>cin-let-7e,-5.43528
>ENSCING00000001425|ENSCING00000001425.3|ENSCINT00000002790|ENSCINT00000002790.3_506,>cin-mir-4025,-3.64272
>ENSCING00000001425|ENSCING00000001425.3|ENSCINT00000002790|ENSCINT00000002790.3_596,>cin-mir-4114,-5.88614
>ENSCING00000001425|ENSCING00000001425.3|ENSCINT00000002790|ENSCINT00000002790.3_673,>cin-let-7e,-5.79521
>ENSCING00000001425|ENSCING00000001425.3|ENSCINT00000002790|ENSCINT00000002790.3_673,>cin-mir-4114,-4.42356
>ENSCING00000001425|ENSCING00000001425.3|ENSCINT00000002790|ENSCINT00000002790.3_682,>cin-let-7e,-5.54757
>ENSCING00000001425|ENSCING00000001425.3|ENSCINT00000002790|ENSCINT00000002790.3_682,>cin-mir-4114,-4.03034
>ENSCING00000001425|ENSCING00000001425.3|ENSCINT00000002790|ENSCINT00000002790.3_753,>cin-mir-4114,-4.63033
>ENSCING00000001425|ENSCING00000001425.3|ENSCINT00000002790|ENSCINT00000002790.3_767,>cin-mir-4114,-6.5955
>ENSCING00000001425|ENSCING00000001425.3|ENSCINT00000002790|ENSCINT00000002790.3_852,>cin-let-7e,-4.40209
>ENSCING00000001425|ENSCING00000001425.3|ENSCINT00000002790|ENSCINT00000002790.3_852,>cin-mir-4114,-4.07409
>ENSCING00000001425|ENSCING00000001425.3|ENSCINT00000002790|ENSCINT00000002790.3_861,>cin-let-7e,-4.12944
>ENSCING00000001425|ENSCING00000001425.3|ENSCINT00000002790|ENSCINT00000002790.3_861,>cin-mir-4025,-4.17015
>ENSCING00000001425|ENSCING00000001425.3|ENSCINT00000002790|ENSCINT00000002790.3_861,>cin-mir-4114,-6.46218
>ENSCING00000001425|ENSCING00000001425.3|ENSCINT00000002790|ENSCINT00000002790.3_1256,>cin-let-7e,-5.69014
>ENSCING00000001425|ENSCING00000001425.3|ENSCINT00000002790|ENSCINT00000002790.3_1256,>cin-mir-4025,-4.59482
>ENSCING00000001425|ENSCING00000001425.3|ENSCINT00000002790|ENSCINT00000002790.3_1256,>cin-mir-4097,-4.00983
>ENSCING00000001425|ENSCING00000001425.3|ENSCINT00000002790|ENSCINT00000002790.3_1315,>cin-mir-4097,-4.23322
>ENSCING00000001425|ENSCING00000001425.3|ENSCINT00000002790|ENSCINT00000002790.3_1355,>cin-mir-4025,-3.25792
>ENSCING00000001425|ENSCING00000001425.3|ENSCINT00000002790|ENSCINT00000002790.3_1384,>cin-let-7e,-4.46277
>ENSCING00000001425|ENSCING00000001425.3|ENSCINT00000002790|ENSCINT00000002790.3_1384,>cin-mir-4097,-6.66723
>ENSCING00000001425|ENSCING00000001425.3|ENSCINT00000002790|ENSCINT00000002790.3_1384,>cin-mir-4114,-5.42656
>ENSCING00000001425|ENSCING00000001425.3|ENSCINT00000002790|ENSCINT00000002790.3_1669,>cin-mir-4114,-5.38083
>ENSCING00000001425|ENSCING00000001425.3|ENSCINT00000002790|ENSCINT00000002790.3_1789,>cin-let-7e,-4.40916
>ENSCING00000001425|ENSCING00000001425.3|ENSCINT00000002790|ENSCINT00000002790.3_1789,>cin-mir-4097,-3.89626
>ENSCING00000001425|ENSCING00000001425.3|ENSCINT00000002790|ENSCINT00000002790.3_1789,>cin-mir-4114,-5.09857
>ENSCING00000001425|ENSCING00000001425.3|ENSCINT00000002790|ENSCINT00000002790.3_2026,>cin-let-7e,-3.26062
>ENSCING00000001425|ENSCING00000001425.3|ENSCINT00000002790|ENSCINT00000002790.3_2026,>cin-mir-4025,-3.65379
>ENSCING00000001425|ENSCING00000001425.3|ENSCINT00000002790|ENSCINT00000002790.3_2026,>cin-mir-4114,-5.38432
>ENSCING00000001425|ENSCING00000001425.3|ENSCINT00000002790|ENSCINT00000002790.3_2102,>cin-let-7e,-3.76175
>ENSCING00000001425|ENSCING00000001425.3|ENSCINT00000002790|ENSCINT00000002790.3_2102,>cin-mir-4097,-4.48085
>ENSCING00000001425|ENSCING00000001425.3|ENSCINT00000002790|ENSCINT00000002790.3_2122,>cin-let-7e,-4.20367
>ENSCING00000001425|ENSCING00000001425.3|ENSCINT00000002790|ENSCINT00000002790.3_2178,>cin-let-7e,-5.26418
>ENSCING00000001425|ENSCING00000001425.3|ENSCINT00000002790|ENSCINT00000002790.3_2178,>cin-mir-4114,-12.3321
>ENSCING00000001425|ENSCING00000001425.3|ENSCINT00000002790|ENSCINT00000002790.3_2492,>cin-let-7e,-7.20415
>ENSCING00000001425|ENSCING00000001425.3|ENSCINT00000002790|ENSCINT00000002790.3_2492,>cin-mir-4097,-3.09262
>ENSCING00000001425|ENSCING00000001425.3|ENSCINT00000002790|ENSCINT00000002790.3_2492,>cin-mir-4114,-3.68871
>ENSCING00000008915|ENSCING00000008915.3|ENSCINT00000018127|ENSCINT00000018127.3_668,>cin-let-7e,-4.46882
>ENSCING00000008915|ENSCING00000008915.3|ENSCINT00000018127|ENSCINT00000018127.3_794,>cin-mir-4114,-4.92434
>ENSCING00000008915|ENSCING00000008915.3|ENSCINT00000018127|ENSCINT00000018127.3_1223,>cin-let-7e,-5.31043
>ENSCING00000008915|ENSCING00000008915.3|ENSCINT00000018127|ENSCINT00000018127.3_1283,>cin-let-7e,-3.07991
>ENSCING00000008915|ENSCING00000008915.3|ENSCINT00000018127|ENSCINT00000018127.3_1320,>cin-mir-4114,-4.137
>ENSCING00000008915|ENSCING00000008915.3|ENSCINT00000018127|ENSCINT00000018127.3_1459,>cin-let-7e,-5.51562
>ENSCING00000008915|ENSCING00000008915.3|ENSCINT00000018127|ENSCINT00000018127.3_1459,>cin-mir-4114,-3.00249
>ENSCING00000008915|ENSCING00000008915.3|ENSCINT00000018127|ENSCINT00000018127.3_1589,>cin-mir-4097,-4.93971
>ENSCING00000008915|ENSCING00000008915.3|ENSCINT00000018127|ENSCINT00000018127.3_1700,>cin-let-7e,-3.80582
>ENSCING00000008915|ENSCING00000008915.3|ENSCINT00000018127|ENSCINT00000018127.3_1700,>cin-mir-4114,-4.23147
>ENSCING00000008915|ENSCING00000008915.3|ENSCINT00000018127|ENSCINT00000018127.3_2086,>cin-let-7e,-4.66587
>ENSCING00000008915|ENSCING00000008915.3|ENSCINT00000018127|ENSCINT00000018127.3_2241,>cin-let-7e,-5.18968
>ENSCING00000008915|ENSCING00000008915.3|ENSCINT00000018127|ENSCINT00000018127.3_2241,>cin-mir-4097,-7.05016
>ENSCING00000008915|ENSCING00000008915.3|ENSCINT00000018127|ENSCINT00000018127.3_2508,>cin-mir-4114,-5.87914
>ENSCING00000008915|ENSCING00000008915.3|ENSCINT00000018127|ENSCINT00000018127.3_2668,>cin-mir-4114,-8.2674
>ENSCING00000008915|ENSCING00000008915.3|ENSCINT00000018127|ENSCINT00000018127.3_3006,>cin-let-7e,-3.51146
>ENSCING00000008915|ENSCING00000008915.3|ENSCINT00000018127|ENSCINT00000018127.3_3328,>cin-let-7e,-4.11333
>ENSCING00000008915|ENSCING00000008915.3|ENSCINT00000018127|ENSCINT00000018127.3_3384,>cin-mir-4025,-5.02002
>ENSCING00000008915|ENSCING00000008915.3|ENSCINT00000018127|ENSCINT00000018127.3_3384,>cin-mir-4114,-7.13223
>ENSCING00000008915|ENSCING00000008915.3|ENSCINT00000018127|ENSCINT00000018127.3_3395,>cin-mir-4025,-5.16561
>ENSCING00000008915|ENSCING00000008915.3|ENSCINT00000018127|ENSCINT00000018127.3_3395,>cin-mir-4114,-4.30425
>ENSCING00000008915|ENSCING00000008915.3|ENSCINT00000018127|ENSCINT00000018127.3_3586,>cin-mir-4114,-5.03073
>ENSCING00000008915|ENSCING00000008915.3|ENSCINT00000018127|ENSCINT00000018127.3_3665,>cin-mir-4114,-5.33852
>ENSCING00000007698|ENSCING00000007698.3|ENSCINT00000015777|ENSCINT00000015777.3_128,>cin-let-7e,-8.6479
>ENSCING00000007698|ENSCING00000007698.3|ENSCINT00000015777|ENSCINT00000015777.3_128,>cin-mir-4097,-3.39162
>ENSCING00000007698|ENSCING00000007698.3|ENSCINT00000015777|ENSCINT00000015777.3_128,>cin-mir-4114,-7.2094
>ENSCING00000007698|ENSCING00000007698.3|ENSCINT00000015777|ENSCINT00000015777.3_132,>cin-let-7e,-8.00982
>ENSCING00000007698|ENSCING00000007698.3|ENSCINT00000015777|ENSCINT00000015777.3_132,>cin-mir-4025,-3.32005
>ENSCING00000007698|ENSCING00000007698.3|ENSCINT00000015777|ENSCINT00000015777.3_132,>cin-mir-4097,-7.24748
>ENSCING00000007698|ENSCING00000007698.3|ENSCINT00000015777|ENSCINT00000015777.3_132,>cin-mir-4114,-6.59657
>ENSCING00000007698|ENSCING00000007698.3|ENSCINT00000015777|ENSCINT00000015777.3_138,>cin-let-7e,-6.97431
>ENSCING00000007698|ENSCING00000007698.3|ENSCINT00000015777|ENSCINT00000015777.3_138,>cin-mir-4097,-7.25774
>ENSCING00000007698|ENSCING00000007698.3|ENSCINT00000015777|ENSCINT00000015777.3_138,>cin-mir-4114,-6.13956
>ENSCING00000007698|ENSCING00000007698.3|ENSCINT00000015777|ENSCINT00000015777.3_159,>cin-let-7e,-5.06053
>ENSCING00000007698|ENSCING00000007698.3|ENSCINT00000015777|ENSCINT00000015777.3_159,>cin-mir-4097,-4.14019
>ENSCING00000007698|ENSCING00000007698.3|ENSCINT00000015777|ENSCINT00000015777.3_714,>cin-mir-4025,-5.29652
>ENSCING00000007698|ENSCING00000007698.3|ENSCINT00000015777|ENSCINT00000015777.3_714,>cin-mir-4114,-7.56656
>ENSCING00000007698|ENSCING00000007698.3|ENSCINT00000015777|ENSCINT00000015777.3_1088,>cin-mir-4025,-5.80669
>ENSCING00000007698|ENSCING00000007698.3|ENSCINT00000015777|ENSCINT00000015777.3_1097,>cin-mir-4025,-6.04374
>ENSCING00000007698|ENSCING00000007698.3|ENSCINT00000015777|ENSCINT00000015777.3_1208,>cin-let-7e,-3.65716
>ENSCING00000007698|ENSCING00000007698.3|ENSCINT00000015777|ENSCINT00000015777.3_1208,>cin-mir-4114,-4.71072
>ENSCING00000007698|ENSCING00000007698.3|ENSCINT00000015777|ENSCINT00000015777.3_1216,>cin-let-7e,-3.88514
>ENSCING00000007698|ENSCING00000007698.3|ENSCINT00000015777|ENSCINT00000015777.3_1216,>cin-mir-4114,-4.85829
>ENSCING00000007698|ENSCING00000007698.3|ENSCINT00000015777|ENSCINT00000015777.3_1499,>cin-let-7e,-5.49236
>ENSCING00000007698|ENSCING00000007698.3|ENSCINT00000015777|ENSCINT00000015777.3_1499,>cin-mir-4097,-8.66773
>ENSCING00000007698|ENSCING00000007698.3|ENSCINT00000015777|ENSCINT00000015777.3_2141,>cin-mir-4025,-3.1878
>ENSCING00000007698|ENSCING00000007698.3|ENSCINT00000015777|ENSCINT00000015777.3_2141,>cin-mir-4114,-6.92977
>ENSCING00000001425|ENSCING00000001425.3|ENSCINT00000002790|ENSCINT00000002790.3_240,>cin-mir-4114,-8.03174
>ENSCING00000001425|ENSCING00000001425.3|ENSCINT00000002790|ENSCINT00000002790.3_297,>cin-let-7e,-7.59193
>ENSCING00000001425|ENSCING00000001425.3|ENSCINT00000002790|ENSCINT00000002790.3_455,>cin-let-7e,-4.59535
>ENSCING00000001425|ENSCING00000001425.3|ENSCINT00000002790|ENSCINT00000002790.3_455,>cin-mir-4025,-3.72573
>ENSCING00000001425|ENSCING00000001425.3|ENSCINT00000002790|ENSCINT00000002790.3_652,>cin-mir-4114,-3.73722
>ENSCING00000001425|ENSCING00000001425.3|ENSCINT00000002790|ENSCINT00000002790.3_1487,>cin-let-7e,-4.24107
>ENSCING00000001425|ENSCING00000001425.3|ENSCINT00000002790|ENSCINT00000002790.3_1487,>cin-mir-4097,-3.46955
>ENSCING00000001425|ENSCING00000001425.3|ENSCINT00000002790|ENSCINT00000002790.3_1807,>cin-mir-4114,-4.13193
>ENSCING00000008915|ENSCING00000008915.3|ENSCINT00000018127|ENSCINT00000018127.3_279,>cin-let-7e,-3.56497
>ENSCING00000008915|ENSCING00000008915.3|ENSCINT00000018127|ENSCINT00000018127.3_3356,>cin-let-7e,-3.14426
>ENSCING00000008915|ENSCING00000008915.3|ENSCINT00000018127|ENSCINT00000018127.3_3356,>cin-mir-4025,-5.24017
>ENSCING00000007698|ENSCING00000007698.3|ENSCINT00000015777|ENSCINT00000015777.3_241,>cin-let-7e,-4.90388
>ENSCING00000007698|ENSCING00000007698.3|ENSCINT00000015777|ENSCINT00000015777.3_241,>cin-mir-4025,-3.43664
>ENSCING00000007698|ENSCING00000007698.3|ENSCINT00000015777|ENSCINT00000015777.3_241,>cin-mir-4097,-8.19137
>ENSCING00000007698|ENSCING00000007698.3|ENSCINT00000015777|ENSCINT00000015777.3_241,>cin-mir-4114,-3.31388
>ENSCING00000007698|ENSCING00000007698.3|ENSCINT00000015777|ENSCINT00000015777.3_450,>cin-mir-4114,-5.07825
>ENSCING00000007698|ENSCING00000007698.3|ENSCINT00000015777|ENSCINT00000015777.3_1062,>cin-let-7e,-4.64237
>ENSCING00000007698|ENSCING00000007698.3|ENSCINT00000015777|ENSCINT00000015777.3_1201,>cin-let-7e,-3.55634
>ENSCING00000007698|ENSCING00000007698.3|ENSCINT00000015777|ENSCINT00000015777.3_1201,>cin-mir-4114,-5.11445
>ENSCING00000007698|ENSCING00000007698.3|ENSCINT00000015777|ENSCINT00000015777.3_1413,>cin-mir-4114,-3.94284
>ENSCING00000007698|ENSCING00000007698.3|ENSCINT00000015777|ENSCINT00000015777.3_1483,>cin-mir-4025,-3.37172
>ENSCING00000007698|ENSCING00000007698.3|ENSCINT00000015777|ENSCINT00000015777.3_1487,>cin-mir-4025,-3.24372
>ENSCING00000001425|ENSCING00000001425.3|ENSCINT00000002790|ENSCINT00000002790.3_230,>cin-mir-4114,-3.99795
>ENSCING00000001425|ENSCING00000001425.3|ENSCINT00000002790|ENSCINT00000002790.3_459,>cin-let-7e,-5.03584
>ENSCING00000001425|ENSCING00000001425.3|ENSCINT00000002790|ENSCINT00000002790.3_459,>cin-mir-4025,-5.07754
>ENSCING00000001425|ENSCING00000001425.3|ENSCINT00000002790|ENSCINT00000002790.3_1109,>cin-let-7e,-4.13849
>ENSCING00000001425|ENSCING00000001425.3|ENSCINT00000002790|ENSCINT00000002790.3_1109,>cin-mir-4114,-3.20903
>ENSCING00000021320|ENSCING00000021320.1|ENSCINT00000030685|ENSCINT00000030685.1_357,>cin-let-7d,-3.13655
>ENSCING00000021320|ENSCING00000021320.1|ENSCINT00000030685|ENSCINT00000030685.1_360,>cin-let-7d,-4.38296
>ENSCING00000001425|ENSCING00000001425.3|ENSCINT00000002790|ENSCINT00000002790.3_502,>cin-let-7d,-4.20311
>ENSCING00000001425|ENSCING00000001425.3|ENSCINT00000002790|ENSCINT00000002790.3_1007,>cin-let-7d,-4.06859
>ENSCING00000001425|ENSCING00000001425.3|ENSCINT00000002790|ENSCINT00000002790.3_2066,>cin-let-7d,-3.99477
>ENSCING00000001425|ENSCING00000001425.3|ENSCINT00000002790|ENSCINT00000002790.3_2193,>cin-let-7d,-3.52883
>ENSCING00000001425|ENSCING00000001425.3|ENSCINT00000002790|ENSCINT00000002790.3_2263,>cin-let-7d,-3.89259
>ENSCING00000008915|ENSCING00000008915.3|ENSCINT00000018127|ENSCINT00000018127.3_676,>cin-let-7d,-4.26841
>ENSCING00000008915|ENSCING00000008915.3|ENSCINT00000018127|ENSCINT00000018127.3_1411,>cin-let-7d,-4.34139
>ENSCING00000008915|ENSCING00000008915.3|ENSCINT00000018127|ENSCINT00000018127.3_2601,>cin-let-7d,-8.00223
>ENSCING00000008915|ENSCING00000008915.3|ENSCINT00000018127|ENSCINT00000018127.3_2909,>cin-let-7d,-3.87686
>ENSCING00000008915|ENSCING00000008915.3|ENSCINT00000018127|ENSCINT00000018127.3_2916,>cin-let-7d,-4.08392
>ENSCING00000008915|ENSCING00000008915.3|ENSCINT00000018127|ENSCINT00000018127.3_3606,>cin-let-7d,-5.66581
>ENSCING00000007698|ENSCING00000007698.3|ENSCINT00000015777|ENSCINT00000015777.3_115,>cin-let-7d,-6.25223
>ENSCING00000007698|ENSCING00000007698.3|ENSCINT00000015777|ENSCINT00000015777.3_125,>cin-let-7d,-7.30782
>ENSCING00000007698|ENSCING00000007698.3|ENSCINT00000015777|ENSCINT00000015777.3_747,>cin-let-7d,-4.5107
>ENSCING00000007698|ENSCING00000007698.3|ENSCINT00000015777|ENSCINT00000015777.3_1542,>cin-let-7d,-6.78132
>ENSCING00000007698|ENSCING00000007698.3|ENSCINT00000015777|ENSCINT00000015777.3_2115,>cin-let-7d,-6.12032
>ENSCING00000007698|ENSCING00000007698.3|ENSCINT00000015777|ENSCINT00000015777.3_2299,>cin-let-7d,-5.07928
>ENSCING00000008915|ENSCING00000008915.3|ENSCINT00000018127|ENSCINT00000018127.3_2158,>cin-mir-4005b,-3.90986
>ENSCING00000008915|ENSCING00000008915.3|ENSCINT00000018127|ENSCINT00000018127.3_3840,>cin-mir-4003a-1,-6.11215
>ENSCING00000024145|ENSCING00000024145.1|ENSCINT00000031524|ENSCINT00000031524.1_313,>cin-mir-4016-2,-8.39023
>ENSCING00000001425|ENSCING00000001425.3|ENSCINT00000002790|ENSCINT00000002790.3_929,>cin-mir-4016-2,-6.01185
>ENSCING00000008915|ENSCING00000008915.3|ENSCINT00000018127|ENSCINT00000018127.3_1425,>cin-mir-4016-2,-3.14991
>ENSCING00000008915|ENSCING00000008915.3|ENSCINT00000018127|ENSCINT00000018127.3_3153,>cin-mir-4003d,-4.52728
>ENSCING00000008915|ENSCING00000008915.3|ENSCINT00000018127|ENSCINT00000018127.3_3153,>cin-mir-4016-2,-3.54808
>ENSCING00000007698|ENSCING00000007698.3|ENSCINT00000015777|ENSCINT00000015777.3_708,>cin-mir-4016-2,-4.61008
>ENSCING00000007698|ENSCING00000007698.3|ENSCINT00000015777|ENSCINT00000015777.3_1502,>cin-mir-4016-2,-3.25362
>ENSCING00000007698|ENSCING00000007698.3|ENSCINT00000015777|ENSCINT00000015777.3_1641,>cin-mir-4016-2,-4.1457
>ENSCING00000007698|ENSCING00000007698.3|ENSCINT00000015777|ENSCINT00000015777.3_2037,>cin-mir-4016-2,-3.19481
>ENSCING00000008915|ENSCING00000008915.3|ENSCINT00000018127|ENSCINT00000018127.3_1408,>cin-mir-4016-2,-3.88461
>ENSCING00000021320|ENSCING00000021320.1|ENSCINT00000030685|ENSCINT00000030685.1_131,>cin-mir-4062,-3.16712
>ENSCING00000021320|ENSCING00000021320.1|ENSCINT00000030685|ENSCINT00000030685.1_160,>cin-mir-4062,-5.45161
>ENSCING00000021320|ENSCING00000021320.1|ENSCINT00000030685|ENSCINT00000030685.1_248,>cin-mir-4062,-3.48727
>ENSCING00000001425|ENSCING00000001425.3|ENSCINT00000002790|ENSCINT00000002790.3_88,>cin-mir-4062,-4.67281
>ENSCING00000001425|ENSCING00000001425.3|ENSCINT00000002790|ENSCINT00000002790.3_361,>cin-mir-4062,-3.69923
>ENSCING00000001425|ENSCING00000001425.3|ENSCINT00000002790|ENSCINT00000002790.3_619,>cin-mir-4062,-8.92414
>ENSCING00000001425|ENSCING00000001425.3|ENSCINT00000002790|ENSCINT00000002790.3_672,>cin-mir-4062,-4.03834
>ENSCING00000001425|ENSCING00000001425.3|ENSCINT00000002790|ENSCINT00000002790.3_672,>cin-mir-4120,-3.64734
>ENSCING00000001425|ENSCING00000001425.3|ENSCINT00000002790|ENSCINT00000002790.3_770,>cin-mir-4062,-5.024
>ENSCING00000001425|ENSCING00000001425.3|ENSCINT00000002790|ENSCINT00000002790.3_855,>cin-mir-4062,-3.43738
>ENSCING00000001425|ENSCING00000001425.3|ENSCINT00000002790|ENSCINT00000002790.3_1318,>cin-mir-4120,-3.62549
>ENSCING00000001425|ENSCING00000001425.3|ENSCINT00000002790|ENSCINT00000002790.3_1549,>cin-mir-4003c,-4.96296
>ENSCING00000001425|ENSCING00000001425.3|ENSCINT00000002790|ENSCINT00000002790.3_2065,>cin-mir-4062,-6.18219
>ENSCING00000001425|ENSCING00000001425.3|ENSCINT00000002790|ENSCINT00000002790.3_2181,>cin-mir-4062,-4.85716
>ENSCING00000008915|ENSCING00000008915.3|ENSCINT00000018127|ENSCINT00000018127.3_127,>cin-mir-4003c,-5.89724
>ENSCING00000008915|ENSCING00000008915.3|ENSCINT00000018127|ENSCINT00000018127.3_358,>cin-mir-4003c,-3.20796
>ENSCING00000008915|ENSCING00000008915.3|ENSCINT00000018127|ENSCINT00000018127.3_358,>cin-mir-4062,-4.0009
>ENSCING00000008915|ENSCING00000008915.3|ENSCINT00000018127|ENSCINT00000018127.3_1616,>cin-mir-4120,-3.9299
>ENSCING00000008915|ENSCING00000008915.3|ENSCINT00000018127|ENSCINT00000018127.3_1987,>cin-mir-4062,-3.24601
>ENSCING00000008915|ENSCING00000008915.3|ENSCINT00000018127|ENSCINT00000018127.3_2153,>cin-mir-4003c,-3.78049
>ENSCING00000008915|ENSCING00000008915.3|ENSCINT00000018127|ENSCINT00000018127.3_2153,>cin-mir-4120,-3.3604
>ENSCING00000008915|ENSCING00000008915.3|ENSCINT00000018127|ENSCINT00000018127.3_2173,>cin-mir-4003c,-3.1251
>ENSCING00000008915|ENSCING00000008915.3|ENSCINT00000018127|ENSCINT00000018127.3_2445,>cin-mir-4062,-7.5778
>ENSCING00000008915|ENSCING00000008915.3|ENSCINT00000018127|ENSCINT00000018127.3_2620,>cin-mir-4062,-4.31894
>ENSCING00000008915|ENSCING00000008915.3|ENSCINT00000018127|ENSCINT00000018127.3_2691,>cin-mir-4062,-3.04645
>ENSCING00000008915|ENSCING00000008915.3|ENSCINT00000018127|ENSCINT00000018127.3_2899,>cin-mir-4062,-4.06496
>ENSCING00000008915|ENSCING00000008915.3|ENSCINT00000018127|ENSCINT00000018127.3_3134,>cin-mir-4003c,-4.18685
>ENSCING00000008915|ENSCING00000008915.3|ENSCINT00000018127|ENSCINT00000018127.3_3134,>cin-mir-4062,-5.62394
>ENSCING00000008915|ENSCING00000008915.3|ENSCINT00000018127|ENSCINT00000018127.3_3262,>cin-mir-4062,-5.64992
>ENSCING00000008915|ENSCING00000008915.3|ENSCINT00000018127|ENSCINT00000018127.3_3310,>cin-mir-4003c,-5.3633
>ENSCING00000008915|ENSCING00000008915.3|ENSCINT00000018127|ENSCINT00000018127.3_3310,>cin-mir-4120,-3.31483
>ENSCING00000008915|ENSCING00000008915.3|ENSCINT00000018127|ENSCINT00000018127.3_3405,>cin-mir-4062,-4.39344
>ENSCING00000008915|ENSCING00000008915.3|ENSCINT00000018127|ENSCINT00000018127.3_3406,>cin-mir-4062,-3.5062
>ENSCING00000008915|ENSCING00000008915.3|ENSCINT00000018127|ENSCINT00000018127.3_3888,>cin-mir-4062,-3.77602
>ENSCING00000007698|ENSCING00000007698.3|ENSCINT00000015777|ENSCINT00000015777.3_225,>cin-mir-4062,-4.06045
>ENSCING00000007698|ENSCING00000007698.3|ENSCINT00000015777|ENSCINT00000015777.3_501,>cin-mir-4003c,-5.48609
>ENSCING00000007698|ENSCING00000007698.3|ENSCINT00000015777|ENSCINT00000015777.3_833,>cin-mir-4062,-4.1227
>ENSCING00000007698|ENSCING00000007698.3|ENSCINT00000015777|ENSCINT00000015777.3_1603,>cin-mir-4062,-4.03005
>ENSCING00000007698|ENSCING00000007698.3|ENSCINT00000015777|ENSCINT00000015777.3_2087,>cin-mir-4003c,-3.7054
>ENSCING00000007698|ENSCING00000007698.3|ENSCINT00000015777|ENSCINT00000015777.3_2152,>cin-mir-4062,-6.25799
>ENSCING00000007698|ENSCING00000007698.3|ENSCINT00000015777|ENSCINT00000015777.3_2253,>cin-mir-4003c,-4.14038
>ENSCING00000008915|ENSCING00000008915.3|ENSCINT00000018127|ENSCINT00000018127.3_1966,>cin-mir-4062,-3.96468
>ENSCING00000021320|ENSCING00000021320.1|ENSCINT00000030685|ENSCINT00000030685.1_122,>cin-mir-29,-4.11871
>ENSCING00000021320|ENSCING00000021320.1|ENSCINT00000030685|ENSCINT00000030685.1_384,>cin-mir-4155,-7.44748
>ENSCING00000021320|ENSCING00000021320.1|ENSCINT00000030685|ENSCINT00000030685.1_398,>cin-mir-4155,-4.97228
>ENSCING00000021320|ENSCING00000021320.1|ENSCINT00000030685|ENSCINT00000030685.1_400,>cin-mir-4155,-4.97724
>ENSCING00000021320|ENSCING00000021320.1|ENSCINT00000030685|ENSCINT00000030685.1_416,>cin-mir-4155,-3.64369
>ENSCING00000001425|ENSCING00000001425.3|ENSCINT00000002790|ENSCINT00000002790.3_93,>cin-mir-29,-7.10369
>ENSCING00000001425|ENSCING00000001425.3|ENSCINT00000002790|ENSCINT00000002790.3_105,>cin-mir-29,-7.36748
>ENSCING00000001425|ENSCING00000001425.3|ENSCINT00000002790|ENSCINT00000002790.3_525,>cin-mir-29,-4.20509
>ENSCING00000008915|ENSCING00000008915.3|ENSCINT00000018127|ENSCINT00000018127.3_150,>cin-mir-4155,-5.80755
>ENSCING00000008915|ENSCING00000008915.3|ENSCINT00000018127|ENSCINT00000018127.3_753,>cin-mir-4155,-4.07723
>ENSCING00000008915|ENSCING00000008915.3|ENSCINT00000018127|ENSCINT00000018127.3_1705,>cin-mir-29,-4.10221
>ENSCING00000008915|ENSCING00000008915.3|ENSCINT00000018127|ENSCINT00000018127.3_1705,>cin-mir-4155,-3.37098
>ENSCING00000008915|ENSCING00000008915.3|ENSCINT00000018127|ENSCINT00000018127.3_2741,>cin-mir-29,-3.98798
>ENSCING00000008915|ENSCING00000008915.3|ENSCINT00000018127|ENSCINT00000018127.3_2741,>cin-mir-4155,-3.01859
>ENSCING00000008915|ENSCING00000008915.3|ENSCINT00000018127|ENSCINT00000018127.3_2855,>cin-mir-29,-3.00976
>ENSCING00000008915|ENSCING00000008915.3|ENSCINT00000018127|ENSCINT00000018127.3_3423,>cin-mir-29,-3.73178
>ENSCING00000007698|ENSCING00000007698.3|ENSCINT00000015777|ENSCINT00000015777.3_748,>cin-mir-4155,-6.25668
>ENSCING00000007698|ENSCING00000007698.3|ENSCINT00000015777|ENSCINT00000015777.3_751,>cin-mir-4155,-6.30565
>ENSCING00000007698|ENSCING00000007698.3|ENSCINT00000015777|ENSCINT00000015777.3_2145,>cin-mir-29,-4.39465
>ENSCING00000001425|ENSCING00000001425.3|ENSCINT00000002790|ENSCINT00000002790.3_1038,>cin-mir-29,-4.11636
>ENSCING00000008915|ENSCING00000008915.3|ENSCINT00000018127|ENSCINT00000018127.3_3283,>cin-mir-29,-4.25081
>ENSCING00000007698|ENSCING00000007698.3|ENSCINT00000015777|ENSCINT00000015777.3_214,>cin-mir-4155,-4.22776
>ENSCING00000007698|ENSCING00000007698.3|ENSCINT00000015777|ENSCINT00000015777.3_1955,>cin-mir-4155,-3.9478
>ENSCING00000007698|ENSCING00000007698.3|ENSCINT00000015777|ENSCINT00000015777.3_2232,>cin-mir-4155,-7.82088
>ENSCING00000021320|ENSCING00000021320.1|ENSCINT00000030685|ENSCINT00000030685.1_322,>cin-let-7c,-3.30758
>ENSCING00000021320|ENSCING00000021320.1|ENSCINT00000030685|ENSCINT00000030685.1_324,>cin-let-7c,-3.49308
>ENSCING00000021320|ENSCING00000021320.1|ENSCINT00000030685|ENSCINT00000030685.1_456,>cin-let-7c,-5.75422
>ENSCING00000021320|ENSCING00000021320.1|ENSCINT00000030685|ENSCINT00000030685.1_457,>cin-let-7c,-5.7471
>ENSCING00000021320|ENSCING00000021320.1|ENSCINT00000030685|ENSCINT00000030685.1_459,>cin-let-7c,-5.77219
>ENSCING00000021320|ENSCING00000021320.1|ENSCINT00000030685|ENSCINT00000030685.1_497,>cin-let-7c,-3.80121
>ENSCING00000021320|ENSCING00000021320.1|ENSCINT00000030685|ENSCINT00000030685.1_531,>cin-let-7c,-3.77436
>ENSCING00000021320|ENSCING00000021320.1|ENSCINT00000030685|ENSCINT00000030685.1_533,>cin-let-7c,-3.88945
>ENSCING00000001425|ENSCING00000001425.3|ENSCINT00000002790|ENSCINT00000002790.3_684,>cin-mir-4191,-5.62647
>ENSCING00000001425|ENSCING00000001425.3|ENSCINT00000002790|ENSCINT00000002790.3_688,>cin-mir-4191,-4.2796
>ENSCING00000001425|ENSCING00000001425.3|ENSCINT00000002790|ENSCINT00000002790.3_864,>cin-let-7c,-6.31118
>ENSCING00000001425|ENSCING00000001425.3|ENSCINT00000002790|ENSCINT00000002790.3_864,>cin-mir-4119,-3.56964
>ENSCING00000001425|ENSCING00000001425.3|ENSCINT00000002790|ENSCINT00000002790.3_864,>cin-mir-4191,-3.11174
>ENSCING00000001425|ENSCING00000001425.3|ENSCINT00000002790|ENSCINT00000002790.3_874,>cin-let-7c,-6.31096
>ENSCING00000001425|ENSCING00000001425.3|ENSCINT00000002790|ENSCINT00000002790.3_874,>cin-mir-4191,-3.12573
>ENSCING00000001425|ENSCING00000001425.3|ENSCINT00000002790|ENSCINT00000002790.3_880,>cin-mir-4191,-3.66094
>ENSCING00000001425|ENSCING00000001425.3|ENSCINT00000002790|ENSCINT00000002790.3_882,>cin-let-7c,-3.37374
>ENSCING00000001425|ENSCING00000001425.3|ENSCINT00000002790|ENSCINT00000002790.3_882,>cin-mir-4191,-3.97775
>ENSCING00000001425|ENSCING00000001425.3|ENSCINT00000002790|ENSCINT00000002790.3_889,>cin-let-7c,-3.32789
>ENSCING00000001425|ENSCING00000001425.3|ENSCINT00000002790|ENSCINT00000002790.3_889,>cin-mir-4191,-4.19488
>ENSCING00000001425|ENSCING00000001425.3|ENSCINT00000002790|ENSCINT00000002790.3_893,>cin-let-7c,-6.63054
>ENSCING00000001425|ENSCING00000001425.3|ENSCINT00000002790|ENSCINT00000002790.3_1238,>cin-let-7c,-6.08598
>ENSCING00000001425|ENSCING00000001425.3|ENSCINT00000002790|ENSCINT00000002790.3_1322,>cin-let-7c,-5.41318
>ENSCING00000001425|ENSCING00000001425.3|ENSCINT00000002790|ENSCINT00000002790.3_1411,>cin-let-7c,-4.55081
>ENSCING00000001425|ENSCING00000001425.3|ENSCINT00000002790|ENSCINT00000002790.3_1470,>cin-let-7c,-6.34412
>ENSCING00000001425|ENSCING00000001425.3|ENSCINT00000002790|ENSCINT00000002790.3_2054,>cin-mir-4119,-3.68076
>ENSCING00000001425|ENSCING00000001425.3|ENSCINT00000002790|ENSCINT00000002790.3_2080,>cin-let-7c,-3.13926
>ENSCING00000001425|ENSCING00000001425.3|ENSCINT00000002790|ENSCINT00000002790.3_2096,>cin-mir-4191,-3.54298
>ENSCING00000008915|ENSCING00000008915.3|ENSCINT00000018127|ENSCINT00000018127.3_448,>cin-let-7c,-3.20317
>ENSCING00000008915|ENSCING00000008915.3|ENSCINT00000018127|ENSCINT00000018127.3_519,>cin-let-7c,-4.75963
>ENSCING00000008915|ENSCING00000008915.3|ENSCINT00000018127|ENSCINT00000018127.3_532,>cin-let-7c,-3.28188
>ENSCING00000008915|ENSCING00000008915.3|ENSCINT00000018127|ENSCINT00000018127.3_657,>cin-mir-4191,-3.82562
>ENSCING00000008915|ENSCING00000008915.3|ENSCINT00000018127|ENSCINT00000018127.3_798,>cin-let-7c,-4.58721
>ENSCING00000008915|ENSCING00000008915.3|ENSCINT00000018127|ENSCINT00000018127.3_798,>cin-mir-4119,-4.51616
>ENSCING00000008915|ENSCING00000008915.3|ENSCINT00000018127|ENSCINT00000018127.3_839,>cin-mir-4119,-4.89094
>ENSCING00000008915|ENSCING00000008915.3|ENSCINT00000018127|ENSCINT00000018127.3_1026,>cin-let-7c,-5.46704
>ENSCING00000008915|ENSCING00000008915.3|ENSCINT00000018127|ENSCINT00000018127.3_1103,>cin-let-7c,-8.13982
>ENSCING00000008915|ENSCING00000008915.3|ENSCINT00000018127|ENSCINT00000018127.3_1103,>cin-mir-4119,-3.71025
>ENSCING00000008915|ENSCING00000008915.3|ENSCINT00000018127|ENSCINT00000018127.3_1105,>cin-let-7c,-8.21388
>ENSCING00000008915|ENSCING00000008915.3|ENSCINT00000018127|ENSCINT00000018127.3_1105,>cin-mir-4119,-3.81872
>ENSCING00000008915|ENSCING00000008915.3|ENSCINT00000018127|ENSCINT00000018127.3_1151,>cin-mir-4119,-3.17438
>ENSCING00000008915|ENSCING00000008915.3|ENSCINT00000018127|ENSCINT00000018127.3_1498,>cin-mir-4119,-3.68744
>ENSCING00000008915|ENSCING00000008915.3|ENSCINT00000018127|ENSCINT00000018127.3_1498,>cin-mir-4191,-3.53334
>ENSCING00000008915|ENSCING00000008915.3|ENSCINT00000018127|ENSCINT00000018127.3_1853,>cin-let-7c,-3.48878
>ENSCING00000008915|ENSCING00000008915.3|ENSCINT00000018127|ENSCINT00000018127.3_2157,>cin-let-7c,-3.84535
>ENSCING00000008915|ENSCING00000008915.3|ENSCINT00000018127|ENSCINT00000018127.3_2205,>cin-let-7c,-3.95815
>ENSCING00000008915|ENSCING00000008915.3|ENSCINT00000018127|ENSCINT00000018127.3_2311,>cin-mir-4119,-3.28983
>ENSCING00000008915|ENSCING00000008915.3|ENSCINT00000018127|ENSCINT00000018127.3_2704,>cin-mir-4119,-3.53015
>ENSCING00000008915|ENSCING00000008915.3|ENSCINT00000018127|ENSCINT00000018127.3_2890,>cin-let-7c,-5.32225
>ENSCING00000008915|ENSCING00000008915.3|ENSCINT00000018127|ENSCINT00000018127.3_2892,>cin-let-7c,-4.54039
>ENSCING00000008915|ENSCING00000008915.3|ENSCINT00000018127|ENSCINT00000018127.3_3040,>cin-mir-4119,-4.2556
>ENSCING00000008915|ENSCING00000008915.3|ENSCINT00000018127|ENSCINT00000018127.3_3233,>cin-mir-4119,-8.66794
>ENSCING00000008915|ENSCING00000008915.3|ENSCINT00000018127|ENSCINT00000018127.3_3233,>cin-mir-4191,-4.04271
>ENSCING00000008915|ENSCING00000008915.3|ENSCINT00000018127|ENSCINT00000018127.3_3502,>cin-let-7c,-3.62391
>ENSCING00000008915|ENSCING00000008915.3|ENSCINT00000018127|ENSCINT00000018127.3_3579,>cin-let-7c,-7.57385
>ENSCING00000008915|ENSCING00000008915.3|ENSCINT00000018127|ENSCINT00000018127.3_3650,>cin-let-7c,-5.33956
>ENSCING00000008915|ENSCING00000008915.3|ENSCINT00000018127|ENSCINT00000018127.3_3766,>cin-let-7c,-4.4401
>ENSCING00000008915|ENSCING00000008915.3|ENSCINT00000018127|ENSCINT00000018127.3_3768,>cin-let-7c,-4.60701
>ENSCING00000008915|ENSCING00000008915.3|ENSCINT00000018127|ENSCINT00000018127.3_3933,>cin-mir-4119,-3.36142
>ENSCING00000008915|ENSCING00000008915.3|ENSCINT00000018127|ENSCINT00000018127.3_3935,>cin-let-7c,-3.17645
>ENSCING00000008915|ENSCING00000008915.3|ENSCINT00000018127|ENSCINT00000018127.3_3974,>cin-mir-4119,-3.88555
>ENSCING00000008915|ENSCING00000008915.3|ENSCINT00000018127|ENSCINT00000018127.3_3974,>cin-mir-4191,-3.52868
>ENSCING00000007698|ENSCING00000007698.3|ENSCINT00000015777|ENSCINT00000015777.3_1061,>cin-mir-4191,-3.37502
>ENSCING00000007698|ENSCING00000007698.3|ENSCINT00000015777|ENSCINT00000015777.3_1450,>cin-let-7c,-4.59245
>ENSCING00000007698|ENSCING00000007698.3|ENSCINT00000015777|ENSCINT00000015777.3_1450,>cin-mir-4191,-5.78458
>ENSCING00000007698|ENSCING00000007698.3|ENSCINT00000015777|ENSCINT00000015777.3_1792,>cin-mir-4119,-4.18716
>ENSCING00000007698|ENSCING00000007698.3|ENSCINT00000015777|ENSCINT00000015777.3_1856,>cin-let-7c,-4.10159
>ENSCING00000007698|ENSCING00000007698.3|ENSCINT00000015777|ENSCINT00000015777.3_1856,>cin-mir-4119,-5.50959
>ENSCING00000007698|ENSCING00000007698.3|ENSCINT00000015777|ENSCINT00000015777.3_2042,>cin-mir-4119,-3.00966
>ENSCING00000008915|ENSCING00000008915.3|ENSCINT00000018127|ENSCINT00000018127.3_1032,>cin-let-7c,-5.87322
>ENSCING00000008915|ENSCING00000008915.3|ENSCINT00000018127|ENSCINT00000018127.3_1075,>cin-let-7c,-7.26237
>ENSCING00000008915|ENSCING00000008915.3|ENSCINT00000018127|ENSCINT00000018127.3_1416,>cin-mir-4119,-3.41142
>ENSCING00000008915|ENSCING00000008915.3|ENSCINT00000018127|ENSCINT00000018127.3_2518,>cin-let-7c,-3.57132
>ENSCING00000007698|ENSCING00000007698.3|ENSCINT00000015777|ENSCINT00000015777.3_1019,>cin-let-7c,-4.49744
>ENSCING00000007698|ENSCING00000007698.3|ENSCINT00000015777|ENSCINT00000015777.3_1131,>cin-mir-4119,-9.28198
>ENSCING00000007698|ENSCING00000007698.3|ENSCINT00000015777|ENSCINT00000015777.3_1972,>cin-let-7c,-5.38068
>ENSCING00000001425|ENSCING00000001425.3|ENSCINT00000002790|ENSCINT00000002790.3_1615,>cin-let-7c,-7.32383
>ENSCING00000008915|ENSCING00000008915.3|ENSCINT00000018127|ENSCINT00000018127.3_3061,>cin-let-7c,-3.28114
>ENSCING00000008915|ENSCING00000008915.3|ENSCINT00000018127|ENSCINT00000018127.3_3061,>cin-mir-4119,-4.55889
>ENSCING00000008915|ENSCING00000008915.3|ENSCINT00000018127|ENSCINT00000018127.3_3063,>cin-let-7c,-3.32144
>ENSCING00000008915|ENSCING00000008915.3|ENSCINT00000018127|ENSCINT00000018127.3_3063,>cin-mir-4119,-4.59036
>ENSCING00000007698|ENSCING00000007698.3|ENSCINT00000015777|ENSCINT00000015777.3_511,>cin-let-7c,-5.04267
>ENSCING00000007698|ENSCING00000007698.3|ENSCINT00000015777|ENSCINT00000015777.3_511,>cin-mir-4119,-3.59686
>ENSCING00000024145|ENSCING00000024145.1|ENSCINT00000031524|ENSCINT00000031524.1_322,>cin-mir-4162,-6.63977
>ENSCING00000021320|ENSCING00000021320.1|ENSCINT00000030685|ENSCINT00000030685.1_102,>cin-mir-4162,-3.38
>ENSCING00000021320|ENSCING00000021320.1|ENSCINT00000030685|ENSCINT00000030685.1_190,>cin-mir-31,-4.35536
>ENSCING00000001425|ENSCING00000001425.3|ENSCINT00000002790|ENSCINT00000002790.3_513,>cin-mir-4162,-5.69237
>ENSCING00000001425|ENSCING00000001425.3|ENSCINT00000002790|ENSCINT00000002790.3_518,>cin-mir-4162,-5.95337
>ENSCING00000001425|ENSCING00000001425.3|ENSCINT00000002790|ENSCINT00000002790.3_2106,>cin-mir-4162,-5.90148
>ENSCING00000001425|ENSCING00000001425.3|ENSCINT00000002790|ENSCINT00000002790.3_2281,>cin-mir-31,-3.04023
>ENSCING00000001425|ENSCING00000001425.3|ENSCINT00000002790|ENSCINT00000002790.3_2281,>cin-mir-4162,-5.23486
>ENSCING00000008915|ENSCING00000008915.3|ENSCINT00000018127|ENSCINT00000018127.3_725,>cin-mir-31,-4.85303
>ENSCING00000008915|ENSCING00000008915.3|ENSCINT00000018127|ENSCINT00000018127.3_1029,>cin-mir-4162,-4.98345
>ENSCING00000008915|ENSCING00000008915.3|ENSCINT00000018127|ENSCINT00000018127.3_1099,>cin-mir-4162,-3.23926
>ENSCING00000008915|ENSCING00000008915.3|ENSCINT00000018127|ENSCINT00000018127.3_1154,>cin-mir-4092,-5.77622
>ENSCING00000008915|ENSCING00000008915.3|ENSCINT00000018127|ENSCINT00000018127.3_1431,>cin-mir-4162,-3.47407
>ENSCING00000008915|ENSCING00000008915.3|ENSCINT00000018127|ENSCINT00000018127.3_1695,>cin-mir-4092,-4.98447
>ENSCING00000008915|ENSCING00000008915.3|ENSCINT00000018127|ENSCINT00000018127.3_1699,>cin-mir-4092,-4.96724
>ENSCING00000008915|ENSCING00000008915.3|ENSCINT00000018127|ENSCINT00000018127.3_1762,>cin-mir-31,-3.40209
>ENSCING00000008915|ENSCING00000008915.3|ENSCINT00000018127|ENSCINT00000018127.3_2154,>cin-mir-31,-3.81873
>ENSCING00000008915|ENSCING00000008915.3|ENSCINT00000018127|ENSCINT00000018127.3_2363,>cin-mir-31,-3.25129
>ENSCING00000008915|ENSCING00000008915.3|ENSCINT00000018127|ENSCINT00000018127.3_2417,>cin-mir-4092,-3.72817
>ENSCING00000008915|ENSCING00000008915.3|ENSCINT00000018127|ENSCINT00000018127.3_2960,>cin-mir-4162,-4.37889
>ENSCING00000008915|ENSCING00000008915.3|ENSCINT00000018127|ENSCINT00000018127.3_3333,>cin-mir-31,-4.68149
>ENSCING00000008915|ENSCING00000008915.3|ENSCINT00000018127|ENSCINT00000018127.3_3362,>cin-mir-4162,-5.64422
>ENSCING00000008915|ENSCING00000008915.3|ENSCINT00000018127|ENSCINT00000018127.3_3516,>cin-mir-4162,-4.93391
>ENSCING00000008915|ENSCING00000008915.3|ENSCINT00000018127|ENSCINT00000018127.3_3934,>cin-mir-31,-3.35719
>ENSCING00000007698|ENSCING00000007698.3|ENSCINT00000015777|ENSCINT00000015777.3_318,>cin-mir-31,-3.00522
>ENSCING00000007698|ENSCING00000007698.3|ENSCINT00000015777|ENSCINT00000015777.3_1298,>cin-mir-4162,-3.94301
>ENSCING00000007698|ENSCING00000007698.3|ENSCINT00000015777|ENSCINT00000015777.3_1393,>cin-mir-31,-6.63159
>ENSCING00000007698|ENSCING00000007698.3|ENSCINT00000015777|ENSCINT00000015777.3_1841,>cin-mir-4092,-3.12826
>ENSCING00000021320|ENSCING00000021320.1|ENSCINT00000030685|ENSCINT00000030685.1_81,>cin-mir-4092,-3.78942
>ENSCING00000021320|ENSCING00000021320.1|ENSCINT00000030685|ENSCINT00000030685.1_97,>cin-mir-4092,-3.14314
>ENSCING00000001425|ENSCING00000001425.3|ENSCINT00000002790|ENSCINT00000002790.3_1114,>cin-mir-4092,-6.54576
>ENSCING00000001425|ENSCING00000001425.3|ENSCINT00000002790|ENSCINT00000002790.3_1784,>cin-mir-31,-6.12396
>ENSCING00000001425|ENSCING00000001425.3|ENSCINT00000002790|ENSCINT00000002790.3_1784,>cin-mir-4162,-8.49411
>ENSCING00000008915|ENSCING00000008915.3|ENSCINT00000018127|ENSCINT00000018127.3_935,>cin-mir-31,-4.12341
>ENSCING00000008915|ENSCING00000008915.3|ENSCINT00000018127|ENSCINT00000018127.3_935,>cin-mir-4092,-3.61895
>ENSCING00000008915|ENSCING00000008915.3|ENSCINT00000018127|ENSCINT00000018127.3_2621,>cin-mir-31,-8.85628
>ENSCING00000008915|ENSCING00000008915.3|ENSCINT00000018127|ENSCINT00000018127.3_2621,>cin-mir-4092,-4.47278
>ENSCING00000008915|ENSCING00000008915.3|ENSCINT00000018127|ENSCINT00000018127.3_2977,>cin-mir-4162,-3.45808
>ENSCING00000008915|ENSCING00000008915.3|ENSCINT00000018127|ENSCINT00000018127.3_3682,>cin-mir-31,-3.95495
>ENSCING00000007698|ENSCING00000007698.3|ENSCINT00000015777|ENSCINT00000015777.3_1729,>cin-mir-31,-3.31053
>ENSCING00000007698|ENSCING00000007698.3|ENSCINT00000015777|ENSCINT00000015777.3_43,>cin-mir-4162,-7.29314
>ENSCING00000007698|ENSCING00000007698.3|ENSCINT00000015777|ENSCINT00000015777.3_1619,>cin-mir-4162,-5.56609
>ENSCING00000001425|ENSCING00000001425.3|ENSCINT00000002790|ENSCINT00000002790.3_1035,>cin-mir-4173,-3.06943
>ENSCING00000001425|ENSCING00000001425.3|ENSCINT00000002790|ENSCINT00000002790.3_2272,>cin-mir-4173,-4.3949
>ENSCING00000008915|ENSCING00000008915.3|ENSCINT00000018127|ENSCINT00000018127.3_328,>cin-mir-4115,-8.3392
>ENSCING00000008915|ENSCING00000008915.3|ENSCINT00000018127|ENSCINT00000018127.3_2217,>cin-mir-4115,-3.55216
>ENSCING00000008915|ENSCING00000008915.3|ENSCINT00000018127|ENSCINT00000018127.3_2563,>cin-mir-4115,-3.36575
>ENSCING00000007698|ENSCING00000007698.3|ENSCINT00000015777|ENSCINT00000015777.3_2038,>cin-mir-4173,-3.01621
>ENSCING00000007698|ENSCING00000007698.3|ENSCINT00000015777|ENSCINT00000015777.3_2047,>cin-mir-4173,-4.0057
>ENSCING00000021320|ENSCING00000021320.1|ENSCINT00000030685|ENSCINT00000030685.1_424,>cin-mir-4115,-3.55751
>ENSCING00000021320|ENSCING00000021320.1|ENSCINT00000030685|ENSCINT00000030685.1_499,>cin-mir-153,-4.3901
>ENSCING00000021320|ENSCING00000021320.1|ENSCINT00000030685|ENSCINT00000030685.1_499,>cin-mir-4118,-4.3834
>ENSCING00000001425|ENSCING00000001425.3|ENSCINT00000002790|ENSCINT00000002790.3_414,>cin-mir-4118,-3.61821
>ENSCING00000001425|ENSCING00000001425.3|ENSCINT00000002790|ENSCINT00000002790.3_478,>cin-mir-4118,-5.60715
>ENSCING00000001425|ENSCING00000001425.3|ENSCINT00000002790|ENSCINT00000002790.3_550,>cin-mir-4118,-3.61678
>ENSCING00000001425|ENSCING00000001425.3|ENSCINT00000002790|ENSCINT00000002790.3_575,>cin-mir-4118,-5.07677
>ENSCING00000001425|ENSCING00000001425.3|ENSCINT00000002790|ENSCINT00000002790.3_1438,>cin-mir-4118,-3.56133
>ENSCING00000001425|ENSCING00000001425.3|ENSCINT00000002790|ENSCINT00000002790.3_1438,>cin-mir-4146,-4.55571
>ENSCING00000008915|ENSCING00000008915.3|ENSCINT00000018127|ENSCINT00000018127.3_1624,>cin-mir-4146,-5.83556
>ENSCING00000008915|ENSCING00000008915.3|ENSCINT00000018127|ENSCINT00000018127.3_2065,>cin-mir-4118,-4.19355
>ENSCING00000008915|ENSCING00000008915.3|ENSCINT00000018127|ENSCINT00000018127.3_2368,>cin-mir-4118,-4.24087
>ENSCING00000008915|ENSCING00000008915.3|ENSCINT00000018127|ENSCINT00000018127.3_2431,>cin-mir-4146,-5.06646
>ENSCING00000008915|ENSCING00000008915.3|ENSCINT00000018127|ENSCINT00000018127.3_3249,>cin-mir-4118,-5.72957
>ENSCING00000008915|ENSCING00000008915.3|ENSCINT00000018127|ENSCINT00000018127.3_3525,>cin-mir-4118,-9.73694
>ENSCING00000008915|ENSCING00000008915.3|ENSCINT00000018127|ENSCINT00000018127.3_3525,>cin-mir-4146,-6.56678
>ENSCING00000008915|ENSCING00000008915.3|ENSCINT00000018127|ENSCINT00000018127.3_3931,>cin-mir-4118,-7.12004
>ENSCING00000008915|ENSCING00000008915.3|ENSCINT00000018127|ENSCINT00000018127.3_3931,>cin-mir-4146,-3.62807
>ENSCING00000007698|ENSCING00000007698.3|ENSCINT00000015777|ENSCINT00000015777.3_245,>cin-mir-153,-4.09966
>ENSCING00000007698|ENSCING00000007698.3|ENSCINT00000015777|ENSCINT00000015777.3_245,>cin-mir-4118,-5.99874
>ENSCING00000007698|ENSCING00000007698.3|ENSCINT00000015777|ENSCINT00000015777.3_245,>cin-mir-4146,-3.02805
>ENSCING00000007698|ENSCING00000007698.3|ENSCINT00000015777|ENSCINT00000015777.3_808,>cin-mir-4118,-4.4383
>ENSCING00000007698|ENSCING00000007698.3|ENSCINT00000015777|ENSCINT00000015777.3_2173,>cin-mir-4146,-6.26023
>ENSCING00000007698|ENSCING00000007698.3|ENSCINT00000015777|ENSCINT00000015777.3_2348,>cin-mir-4118,-3.63684
>ENSCING00000024145|ENSCING00000024145.1|ENSCINT00000031524|ENSCINT00000031524.1_189,>cin-mir-153,-4.22749
>ENSCING00000024145|ENSCING00000024145.1|ENSCINT00000031524|ENSCINT00000031524.1_189,>cin-mir-4146,-4.77843
>ENSCING00000001425|ENSCING00000001425.3|ENSCINT00000002790|ENSCINT00000002790.3_1483,>cin-mir-4146,-4.1378
>ENSCING00000008915|ENSCING00000008915.3|ENSCINT00000018127|ENSCINT00000018127.3_2077,>cin-mir-4118,-3.50402
>ENSCING00000007698|ENSCING00000007698.3|ENSCINT00000015777|ENSCINT00000015777.3_2300,>cin-mir-4118,-7.16412
>ENSCING00000001425|ENSCING00000001425.3|ENSCINT00000002790|ENSCINT00000002790.3_1037,>cin-mir-4109,-4.85778
>ENSCING00000001425|ENSCING00000001425.3|ENSCINT00000002790|ENSCINT00000002790.3_2006,>cin-mir-4109,-3.07353
>ENSCING00000007698|ENSCING00000007698.3|ENSCINT00000015777|ENSCINT00000015777.3_391,>cin-mir-4109,-4.09813
>ENSCING00000024145|ENSCING00000024145.1|ENSCINT00000031524|ENSCINT00000031524.1_84,>cin-mir-4057,-4.18747
>ENSCING00000021320|ENSCING00000021320.1|ENSCINT00000030685|ENSCINT00000030685.1_167,>cin-mir-135,-3.84808
>ENSCING00000001425|ENSCING00000001425.3|ENSCINT00000002790|ENSCINT00000002790.3_362,>cin-mir-135,-3.91297
>ENSCING00000001425|ENSCING00000001425.3|ENSCINT00000002790|ENSCINT00000002790.3_2194,>cin-mir-135,-4.75514
>ENSCING00000008915|ENSCING00000008915.3|ENSCINT00000018127|ENSCINT00000018127.3_3871,>cin-mir-135,-7.04979
>ENSCING00000007698|ENSCING00000007698.3|ENSCINT00000015777|ENSCINT00000015777.3_323,>cin-mir-135,-3.55732
>ENSCING00000007698|ENSCING00000007698.3|ENSCINT00000015777|ENSCINT00000015777.3_527,>cin-mir-135,-4.93769
>ENSCING00000007698|ENSCING00000007698.3|ENSCINT00000015777|ENSCINT00000015777.3_1147,>cin-mir-135,-3.28724
>ENSCING00000008915|ENSCING00000008915.3|ENSCINT00000018127|ENSCINT00000018127.3_997,>cin-mir-4057,-3.26448
>ENSCING00000001425|ENSCING00000001425.3|ENSCINT00000002790|ENSCINT00000002790.3_1808,>cin-mir-4003a-4,-3.56965
>ENSCING00000024145|ENSCING00000024145.1|ENSCINT00000031524|ENSCINT00000031524.1_100,>cin-mir-4128,-3.2706
>ENSCING00000021320|ENSCING00000021320.1|ENSCINT00000030685|ENSCINT00000030685.1_247,>cin-mir-4128,-3.69634
>ENSCING00000001425|ENSCING00000001425.3|ENSCINT00000002790|ENSCINT00000002790.3_966,>cin-mir-4078,-4.03996
>ENSCING00000001425|ENSCING00000001425.3|ENSCINT00000002790|ENSCINT00000002790.3_1596,>cin-mir-4128,-6.43849
>ENSCING00000001425|ENSCING00000001425.3|ENSCINT00000002790|ENSCINT00000002790.3_1605,>cin-mir-4128,-6.01029
>ENSCING00000001425|ENSCING00000001425.3|ENSCINT00000002790|ENSCINT00000002790.3_1659,>cin-mir-4128,-3.53483
>ENSCING00000001425|ENSCING00000001425.3|ENSCINT00000002790|ENSCINT00000002790.3_1938,>cin-mir-4128,-5.21266
>ENSCING00000001425|ENSCING00000001425.3|ENSCINT00000002790|ENSCINT00000002790.3_2064,>cin-mir-4078,-5.29569
>ENSCING00000001425|ENSCING00000001425.3|ENSCINT00000002790|ENSCINT00000002790.3_2064,>cin-mir-4128,-6.19744
>ENSCING00000008915|ENSCING00000008915.3|ENSCINT00000018127|ENSCINT00000018127.3_576,>cin-mir-4128,-4.56391
>ENSCING00000008915|ENSCING00000008915.3|ENSCINT00000018127|ENSCINT00000018127.3_928,>cin-mir-4128,-7.19817
>ENSCING00000008915|ENSCING00000008915.3|ENSCINT00000018127|ENSCINT00000018127.3_1709,>cin-mir-4128,-4.69037
>ENSCING00000008915|ENSCING00000008915.3|ENSCINT00000018127|ENSCINT00000018127.3_1954,>cin-mir-4128,-4.70821
>ENSCING00000008915|ENSCING00000008915.3|ENSCINT00000018127|ENSCINT00000018127.3_1965,>cin-mir-4128,-3.47184
>ENSCING00000008915|ENSCING00000008915.3|ENSCINT00000018127|ENSCINT00000018127.3_1990,>cin-mir-4128,-3.8553
>ENSCING00000008915|ENSCING00000008915.3|ENSCINT00000018127|ENSCINT00000018127.3_2320,>cin-mir-4128,-6.47557
>ENSCING00000008915|ENSCING00000008915.3|ENSCINT00000018127|ENSCINT00000018127.3_2326,>cin-mir-4128,-5.56158
>ENSCING00000008915|ENSCING00000008915.3|ENSCINT00000018127|ENSCINT00000018127.3_3198,>cin-mir-4053,-3.89365
>ENSCING00000008915|ENSCING00000008915.3|ENSCINT00000018127|ENSCINT00000018127.3_3198,>cin-mir-4128,-8.13308
>ENSCING00000008915|ENSCING00000008915.3|ENSCINT00000018127|ENSCINT00000018127.3_3726,>cin-mir-4053,-3.67123
>ENSCING00000007698|ENSCING00000007698.3|ENSCINT00000015777|ENSCINT00000015777.3_290,>cin-mir-4128,-3.61366
>ENSCING00000007698|ENSCING00000007698.3|ENSCINT00000015777|ENSCINT00000015777.3_578,>cin-mir-4128,-3.03321
>ENSCING00000007698|ENSCING00000007698.3|ENSCINT00000015777|ENSCINT00000015777.3_675,>cin-mir-4128,-4.77623
>ENSCING00000007698|ENSCING00000007698.3|ENSCINT00000015777|ENSCINT00000015777.3_779,>cin-mir-4053,-4.60344
>ENSCING00000007698|ENSCING00000007698.3|ENSCINT00000015777|ENSCINT00000015777.3_779,>cin-mir-4078,-3.67641
>ENSCING00000007698|ENSCING00000007698.3|ENSCINT00000015777|ENSCINT00000015777.3_779,>cin-mir-4128,-6.69009
>ENSCING00000021320|ENSCING00000021320.1|ENSCINT00000030685|ENSCINT00000030685.1_391,>cin-mir-4053,-4.00513
>ENSCING00000001425|ENSCING00000001425.3|ENSCINT00000002790|ENSCINT00000002790.3_355,>cin-mir-4128,-5.35608
>ENSCING00000008915|ENSCING00000008915.3|ENSCINT00000018127|ENSCINT00000018127.3_2610,>cin-mir-4128,-5.5561
>ENSCING00000008915|ENSCING00000008915.3|ENSCINT00000018127|ENSCINT00000018127.3_3274,>cin-mir-4128,-4.32495
>ENSCING00000007698|ENSCING00000007698.3|ENSCINT00000015777|ENSCINT00000015777.3_481,>cin-mir-4053,-3.1352
>ENSCING00000008915|ENSCING00000008915.3|ENSCINT00000018127|ENSCINT00000018127.3_503,>cin-mir-4063,-3.96863
>ENSCING00000001425|ENSCING00000001425.3|ENSCINT00000002790|ENSCINT00000002790.3_204,>cin-mir-4020b,-8.75372
>ENSCING00000001425|ENSCING00000001425.3|ENSCINT00000002790|ENSCINT00000002790.3_491,>cin-mir-133,-4.6408
>ENSCING00000001425|ENSCING00000001425.3|ENSCINT00000002790|ENSCINT00000002790.3_491,>cin-mir-4020b,-3.11454
>ENSCING00000001425|ENSCING00000001425.3|ENSCINT00000002790|ENSCINT00000002790.3_1499,>cin-mir-4020b,-4.19649
>ENSCING00000001425|ENSCING00000001425.3|ENSCINT00000002790|ENSCINT00000002790.3_1501,>cin-mir-4020b,-4.01268
>ENSCING00000001425|ENSCING00000001425.3|ENSCINT00000002790|ENSCINT00000002790.3_2120,>cin-mir-4020b,-3.67189
>ENSCING00000008915|ENSCING00000008915.3|ENSCINT00000018127|ENSCINT00000018127.3_527,>cin-mir-133,-4.12876
>ENSCING00000008915|ENSCING00000008915.3|ENSCINT00000018127|ENSCINT00000018127.3_773,>cin-mir-133,-5.53743
>ENSCING00000008915|ENSCING00000008915.3|ENSCINT00000018127|ENSCINT00000018127.3_773,>cin-mir-4020b,-4.59534
>ENSCING00000008915|ENSCING00000008915.3|ENSCINT00000018127|ENSCINT00000018127.3_931,>cin-mir-133,-3.89857
>ENSCING00000008915|ENSCING00000008915.3|ENSCINT00000018127|ENSCINT00000018127.3_1763,>cin-mir-4020b,-3.29409
>ENSCING00000008915|ENSCING00000008915.3|ENSCINT00000018127|ENSCINT00000018127.3_2589,>cin-mir-133,-3.85007
>ENSCING00000008915|ENSCING00000008915.3|ENSCINT00000018127|ENSCINT00000018127.3_3890,>cin-mir-133,-3.9024
>ENSCING00000008915|ENSCING00000008915.3|ENSCINT00000018127|ENSCINT00000018127.3_3890,>cin-mir-4020b,-3.43483
>ENSCING00000008915|ENSCING00000008915.3|ENSCINT00000018127|ENSCINT00000018127.3_3989,>cin-mir-133,-3.53934
>ENSCING00000007698|ENSCING00000007698.3|ENSCINT00000015777|ENSCINT00000015777.3_148,>cin-mir-4020b,-4.19145
>ENSCING00000007698|ENSCING00000007698.3|ENSCINT00000015777|ENSCINT00000015777.3_339,>cin-mir-4020b,-3.32917
>ENSCING00000007698|ENSCING00000007698.3|ENSCINT00000015777|ENSCINT00000015777.3_1040,>cin-mir-4020b,-3.71578
>ENSCING00000007698|ENSCING00000007698.3|ENSCINT00000015777|ENSCINT00000015777.3_1095,>cin-mir-4020b,-4.18248
>ENSCING00000007698|ENSCING00000007698.3|ENSCINT00000015777|ENSCINT00000015777.3_1242,>cin-mir-4020b,-4.5311
>ENSCING00000007698|ENSCING00000007698.3|ENSCINT00000015777|ENSCINT00000015777.3_1244,>cin-mir-4020b,-4.2379
>ENSCING00000007698|ENSCING00000007698.3|ENSCINT00000015777|ENSCINT00000015777.3_1246,>cin-mir-4020b,-3.59878
>ENSCING00000007698|ENSCING00000007698.3|ENSCINT00000015777|ENSCINT00000015777.3_1575,>cin-mir-4020b,-4.76014
>ENSCING00000007698|ENSCING00000007698.3|ENSCINT00000015777|ENSCINT00000015777.3_1960,>cin-mir-4020b,-5.74458
>ENSCING00000024145|ENSCING00000024145.1|ENSCINT00000031524|ENSCINT00000031524.1_57,>cin-mir-4020b,-4.31618
>ENSCING00000024145|ENSCING00000024145.1|ENSCINT00000031524|ENSCINT00000031524.1_108,>cin-mir-133,-4.0012
>ENSCING00000001425|ENSCING00000001425.3|ENSCINT00000002790|ENSCINT00000002790.3_410,>cin-mir-133,-3.08625
>ENSCING00000001425|ENSCING00000001425.3|ENSCINT00000002790|ENSCINT00000002790.3_458,>cin-mir-133,-3.68817
>ENSCING00000001425|ENSCING00000001425.3|ENSCINT00000002790|ENSCINT00000002790.3_460,>cin-mir-133,-3.90514
>ENSCING00000001425|ENSCING00000001425.3|ENSCINT00000002790|ENSCINT00000002790.3_606,>cin-mir-133,-3.11306
>ENSCING00000001425|ENSCING00000001425.3|ENSCINT00000002790|ENSCINT00000002790.3_606,>cin-mir-4020b,-4.76182
>ENSCING00000001425|ENSCING00000001425.3|ENSCINT00000002790|ENSCINT00000002790.3_1376,>cin-mir-133,-8.82569
>ENSCING00000001425|ENSCING00000001425.3|ENSCINT00000002790|ENSCINT00000002790.3_1557,>cin-mir-133,-3.19076
>ENSCING00000001425|ENSCING00000001425.3|ENSCINT00000002790|ENSCINT00000002790.3_1971,>cin-mir-133,-3.87218
>ENSCING00000008915|ENSCING00000008915.3|ENSCINT00000018127|ENSCINT00000018127.3_60,>cin-mir-133,-3.45849
>ENSCING00000008915|ENSCING00000008915.3|ENSCINT00000018127|ENSCINT00000018127.3_60,>cin-mir-4020b,-6.19518
>ENSCING00000008915|ENSCING00000008915.3|ENSCINT00000018127|ENSCINT00000018127.3_474,>cin-mir-133,-4.66972
>ENSCING00000008915|ENSCING00000008915.3|ENSCINT00000018127|ENSCINT00000018127.3_719,>cin-mir-4020b,-3.51618
>ENSCING00000008915|ENSCING00000008915.3|ENSCINT00000018127|ENSCINT00000018127.3_2942,>cin-mir-133,-3.99893
>ENSCING00000007698|ENSCING00000007698.3|ENSCINT00000015777|ENSCINT00000015777.3_778,>cin-mir-133,-3.07748
>ENSCING00000007698|ENSCING00000007698.3|ENSCINT00000015777|ENSCINT00000015777.3_778,>cin-mir-4020b,-3.97897
>ENSCING00000007698|ENSCING00000007698.3|ENSCINT00000015777|ENSCINT00000015777.3_2307,>cin-mir-4020b,-5.51824
>ENSCING00000001425|ENSCING00000001425.3|ENSCINT00000002790|ENSCINT00000002790.3_106,>cin-mir-4037,-3.0328
>ENSCING00000001425|ENSCING00000001425.3|ENSCINT00000002790|ENSCINT00000002790.3_1118,>cin-mir-4035,-4.46284
>ENSCING00000001425|ENSCING00000001425.3|ENSCINT00000002790|ENSCINT00000002790.3_1172,>cin-mir-4037,-8.76979
>ENSCING00000001425|ENSCING00000001425.3|ENSCINT00000002790|ENSCINT00000002790.3_1229,>cin-mir-4035,-4.35893
>ENSCING00000001425|ENSCING00000001425.3|ENSCINT00000002790|ENSCINT00000002790.3_2004,>cin-mir-4037,-3.1488
>ENSCING00000008915|ENSCING00000008915.3|ENSCINT00000018127|ENSCINT00000018127.3_104,>cin-mir-4037,-4.04967
>ENSCING00000008915|ENSCING00000008915.3|ENSCINT00000018127|ENSCINT00000018127.3_2814,>cin-mir-4037,-6.84683
>ENSCING00000008915|ENSCING00000008915.3|ENSCINT00000018127|ENSCINT00000018127.3_3085,>cin-mir-4035,-3.23695
>ENSCING00000008915|ENSCING00000008915.3|ENSCINT00000018127|ENSCINT00000018127.3_3156,>cin-mir-4035,-6.02659
>ENSCING00000008915|ENSCING00000008915.3|ENSCINT00000018127|ENSCINT00000018127.3_3156,>cin-mir-4037,-3.37742
>ENSCING00000008915|ENSCING00000008915.3|ENSCINT00000018127|ENSCINT00000018127.3_3351,>cin-mir-4035,-3.4246
>ENSCING00000007698|ENSCING00000007698.3|ENSCINT00000015777|ENSCINT00000015777.3_626,>cin-mir-4035,-3.57778
>ENSCING00000007698|ENSCING00000007698.3|ENSCINT00000015777|ENSCINT00000015777.3_626,>cin-mir-4037,-3.06837
>ENSCING00000007698|ENSCING00000007698.3|ENSCINT00000015777|ENSCINT00000015777.3_829,>cin-mir-4037,-3.59353
>ENSCING00000007698|ENSCING00000007698.3|ENSCINT00000015777|ENSCINT00000015777.3_1077,>cin-mir-4035,-6.61089
>ENSCING00000007698|ENSCING00000007698.3|ENSCINT00000015777|ENSCINT00000015777.3_1297,>cin-mir-4037,-5.7921
>ENSCING00000007698|ENSCING00000007698.3|ENSCINT00000015777|ENSCINT00000015777.3_1507,>cin-mir-4035,-3.64683
>ENSCING00000007698|ENSCING00000007698.3|ENSCINT00000015777|ENSCINT00000015777.3_1591,>cin-mir-4035,-3.65731
>ENSCING00000007698|ENSCING00000007698.3|ENSCINT00000015777|ENSCINT00000015777.3_1860,>cin-mir-4037,-4.01501
>ENSCING00000008915|ENSCING00000008915.3|ENSCINT00000018127|ENSCINT00000018127.3_3118,>cin-mir-4035,-4.83081
>ENSCING00000001425|ENSCING00000001425.3|ENSCINT00000002790|ENSCINT00000002790.3_1685,>cin-mir-5602,-6.94349
>ENSCING00000001425|ENSCING00000001425.3|ENSCINT00000002790|ENSCINT00000002790.3_1700,>cin-mir-5602,-5.33026
>ENSCING00000001425|ENSCING00000001425.3|ENSCINT00000002790|ENSCINT00000002790.3_2171,>cin-mir-5602,-4.98921
>ENSCING00000008915|ENSCING00000008915.3|ENSCINT00000018127|ENSCINT00000018127.3_95,>cin-mir-5607,-3.12307
>ENSCING00000008915|ENSCING00000008915.3|ENSCINT00000018127|ENSCINT00000018127.3_526,>cin-mir-5602,-9.29883
>ENSCING00000008915|ENSCING00000008915.3|ENSCINT00000018127|ENSCINT00000018127.3_837,>cin-mir-5602,-3.28637
>ENSCING00000008915|ENSCING00000008915.3|ENSCINT00000018127|ENSCINT00000018127.3_1004,>cin-mir-5602,-5.46697
>ENSCING00000008915|ENSCING00000008915.3|ENSCINT00000018127|ENSCINT00000018127.3_1006,>cin-mir-5602,-3.39114
>ENSCING00000008915|ENSCING00000008915.3|ENSCINT00000018127|ENSCINT00000018127.3_1649,>cin-mir-5607,-3.20536
>ENSCING00000008915|ENSCING00000008915.3|ENSCINT00000018127|ENSCINT00000018127.3_2623,>cin-mir-5602,-3.23465
>ENSCING00000007698|ENSCING00000007698.3|ENSCINT00000015777|ENSCINT00000015777.3_557,>cin-mir-5602,-4.28869
>ENSCING00000007698|ENSCING00000007698.3|ENSCINT00000015777|ENSCINT00000015777.3_1058,>cin-mir-5607,-3.14339
>ENSCING00000007698|ENSCING00000007698.3|ENSCINT00000015777|ENSCINT00000015777.3_1209,>cin-mir-5602,-3.04191
>ENSCING00000007698|ENSCING00000007698.3|ENSCINT00000015777|ENSCINT00000015777.3_1442,>cin-mir-5607,-4.5829
>ENSCING00000007698|ENSCING00000007698.3|ENSCINT00000015777|ENSCINT00000015777.3_1930,>cin-mir-5607,-4.75199
>ENSCING00000007698|ENSCING00000007698.3|ENSCINT00000015777|ENSCINT00000015777.3_2005,>cin-mir-5602,-3.38075
>ENSCING00000007698|ENSCING00000007698.3|ENSCINT00000015777|ENSCINT00000015777.3_2034,>cin-mir-5602,-7.28147
>ENSCING00000007698|ENSCING00000007698.3|ENSCINT00000015777|ENSCINT00000015777.3_2036,>cin-mir-5602,-6.46276
>ENSCING00000001425|ENSCING00000001425.3|ENSCINT00000002790|ENSCINT00000002790.3_1266,>cin-mir-5602,-5.18042
>ENSCING00000001425|ENSCING00000001425.3|ENSCINT00000002790|ENSCINT00000002790.3_1266,>cin-mir-5607,-3.71624
>ENSCING00000001425|ENSCING00000001425.3|ENSCINT00000002790|ENSCINT00000002790.3_2152,>cin-mir-5602,-5.61591
>ENSCING00000008915|ENSCING00000008915.3|ENSCINT00000018127|ENSCINT00000018127.3_744,>cin-mir-5602,-6.27184
>ENSCING00000008915|ENSCING00000008915.3|ENSCINT00000018127|ENSCINT00000018127.3_869,>cin-mir-5607,-3.73409
>ENSCING00000007698|ENSCING00000007698.3|ENSCINT00000015777|ENSCINT00000015777.3_848,>cin-mir-5602,-4.75945
>ENSCING00000007698|ENSCING00000007698.3|ENSCINT00000015777|ENSCINT00000015777.3_1146,>cin-mir-5602,-3.38543
>ENSCING00000007698|ENSCING00000007698.3|ENSCINT00000015777|ENSCINT00000015777.3_1488,>cin-mir-5602,-4.42111
>ENSCING00000024145|ENSCING00000024145.1|ENSCINT00000031524|ENSCINT00000031524.1_310,>cin-mir-219,-6.53299
>ENSCING00000024145|ENSCING00000024145.1|ENSCINT00000031524|ENSCINT00000031524.1_310,>cin-mir-4003b,-3.29233
>ENSCING00000021320|ENSCING00000021320.1|ENSCINT00000030685|ENSCINT00000030685.1_321,>cin-mir-219,-5.46541
>ENSCING00000021320|ENSCING00000021320.1|ENSCINT00000030685|ENSCINT00000030685.1_321,>cin-mir-4003b,-4.10933
>ENSCING00000021320|ENSCING00000021320.1|ENSCINT00000030685|ENSCINT00000030685.1_344,>cin-mir-219,-5.38662
>ENSCING00000021320|ENSCING00000021320.1|ENSCINT00000030685|ENSCINT00000030685.1_344,>cin-mir-4003b,-3.75906
>ENSCING00000021320|ENSCING00000021320.1|ENSCINT00000030685|ENSCINT00000030685.1_378,>cin-mir-219,-5.2946
>ENSCING00000021320|ENSCING00000021320.1|ENSCINT00000030685|ENSCINT00000030685.1_395,>cin-mir-4003b,-3.97952
>ENSCING00000001425|ENSCING00000001425.3|ENSCINT00000002790|ENSCINT00000002790.3_144,>cin-mir-219,-7.62159
>ENSCING00000001425|ENSCING00000001425.3|ENSCINT00000002790|ENSCINT00000002790.3_186,>cin-mir-219,-6.03227
>ENSCING00000001425|ENSCING00000001425.3|ENSCINT00000002790|ENSCINT00000002790.3_202,>cin-mir-219,-8.34754
>ENSCING00000001425|ENSCING00000001425.3|ENSCINT00000002790|ENSCINT00000002790.3_634,>cin-mir-219,-6.6034
>ENSCING00000001425|ENSCING00000001425.3|ENSCINT00000002790|ENSCINT00000002790.3_867,>cin-mir-219,-4.37988
>ENSCING00000001425|ENSCING00000001425.3|ENSCINT00000002790|ENSCINT00000002790.3_877,>cin-mir-219,-4.37756
>ENSCING00000001425|ENSCING00000001425.3|ENSCINT00000002790|ENSCINT00000002790.3_886,>cin-mir-219,-3.80538
>ENSCING00000001425|ENSCING00000001425.3|ENSCINT00000002790|ENSCINT00000002790.3_1006,>cin-mir-219,-7.43694
>ENSCING00000001425|ENSCING00000001425.3|ENSCINT00000002790|ENSCINT00000002790.3_1011,>cin-mir-219,-7.61723
>ENSCING00000001425|ENSCING00000001425.3|ENSCINT00000002790|ENSCINT00000002790.3_1337,>cin-mir-219,-3.14411
>ENSCING00000001425|ENSCING00000001425.3|ENSCINT00000002790|ENSCINT00000002790.3_2022,>cin-mir-4003b,-7.83784
>ENSCING00000001425|ENSCING00000001425.3|ENSCINT00000002790|ENSCINT00000002790.3_2418,>cin-mir-4003b,-6.59496
>ENSCING00000001425|ENSCING00000001425.3|ENSCINT00000002790|ENSCINT00000002790.3_2471,>cin-mir-219,-9.40866
>ENSCING00000008915|ENSCING00000008915.3|ENSCINT00000018127|ENSCINT00000018127.3_215,>cin-mir-219,-8.53736
>ENSCING00000008915|ENSCING00000008915.3|ENSCINT00000018127|ENSCINT00000018127.3_281,>cin-mir-219,-6.78727
>ENSCING00000008915|ENSCING00000008915.3|ENSCINT00000018127|ENSCINT00000018127.3_378,>cin-mir-219,-3.51529
>ENSCING00000008915|ENSCING00000008915.3|ENSCINT00000018127|ENSCINT00000018127.3_713,>cin-mir-219,-3.08237
>ENSCING00000008915|ENSCING00000008915.3|ENSCINT00000018127|ENSCINT00000018127.3_828,>cin-mir-219,-3.76182
>ENSCING00000008915|ENSCING00000008915.3|ENSCINT00000018127|ENSCINT00000018127.3_1116,>cin-mir-219,-5.11136
>ENSCING00000008915|ENSCING00000008915.3|ENSCINT00000018127|ENSCINT00000018127.3_1155,>cin-mir-219,-3.82853
>ENSCING00000008915|ENSCING00000008915.3|ENSCINT00000018127|ENSCINT00000018127.3_1368,>cin-mir-219,-5.25459
>ENSCING00000008915|ENSCING00000008915.3|ENSCINT00000018127|ENSCINT00000018127.3_1407,>cin-mir-219,-3.08213
>ENSCING00000008915|ENSCING00000008915.3|ENSCINT00000018127|ENSCINT00000018127.3_1975,>cin-mir-219,-3.79598
>ENSCING00000008915|ENSCING00000008915.3|ENSCINT00000018127|ENSCINT00000018127.3_2687,>cin-mir-219,-4.83466
>ENSCING00000008915|ENSCING00000008915.3|ENSCINT00000018127|ENSCINT00000018127.3_2811,>cin-mir-219,-4.88353
>ENSCING00000008915|ENSCING00000008915.3|ENSCINT00000018127|ENSCINT00000018127.3_3150,>cin-mir-219,-4.3227
>ENSCING00000008915|ENSCING00000008915.3|ENSCINT00000018127|ENSCINT00000018127.3_3499,>cin-mir-219,-4.22588
>ENSCING00000008915|ENSCING00000008915.3|ENSCINT00000018127|ENSCINT00000018127.3_3567,>cin-mir-219,-4.07351
>ENSCING00000008915|ENSCING00000008915.3|ENSCINT00000018127|ENSCINT00000018127.3_3582,>cin-mir-4003b,-4.09123
>ENSCING00000008915|ENSCING00000008915.3|ENSCINT00000018127|ENSCINT00000018127.3_3643,>cin-mir-219,-11.9719
>ENSCING00000008915|ENSCING00000008915.3|ENSCINT00000018127|ENSCINT00000018127.3_3649,>cin-mir-219,-12.4015
>ENSCING00000008915|ENSCING00000008915.3|ENSCINT00000018127|ENSCINT00000018127.3_3953,>cin-mir-219,-3.24668
>ENSCING00000007698|ENSCING00000007698.3|ENSCINT00000015777|ENSCINT00000015777.3_143,>cin-mir-219,-7.00949
>ENSCING00000007698|ENSCING00000007698.3|ENSCINT00000015777|ENSCINT00000015777.3_346,>cin-mir-219,-4.78119
>ENSCING00000007698|ENSCING00000007698.3|ENSCINT00000015777|ENSCINT00000015777.3_346,>cin-mir-4003b,-3.21785
>ENSCING00000007698|ENSCING00000007698.3|ENSCINT00000015777|ENSCINT00000015777.3_743,>cin-mir-4003b,-3.50166
>ENSCING00000007698|ENSCING00000007698.3|ENSCINT00000015777|ENSCINT00000015777.3_744,>cin-mir-4003b,-3.48806
>ENSCING00000007698|ENSCING00000007698.3|ENSCINT00000015777|ENSCINT00000015777.3_1215,>cin-mir-219,-4.11171
>ENSCING00000007698|ENSCING00000007698.3|ENSCINT00000015777|ENSCINT00000015777.3_1218,>cin-mir-219,-4.04314
>ENSCING00000007698|ENSCING00000007698.3|ENSCINT00000015777|ENSCINT00000015777.3_1396,>cin-mir-219,-4.59758
>ENSCING00000007698|ENSCING00000007698.3|ENSCINT00000015777|ENSCINT00000015777.3_1447,>cin-mir-219,-7.00848
>ENSCING00000007698|ENSCING00000007698.3|ENSCINT00000015777|ENSCINT00000015777.3_1447,>cin-mir-4003b,-3.91848
>ENSCING00000007698|ENSCING00000007698.3|ENSCINT00000015777|ENSCINT00000015777.3_1453,>cin-mir-219,-7.79408
>ENSCING00000007698|ENSCING00000007698.3|ENSCINT00000015777|ENSCINT00000015777.3_1453,>cin-mir-4003b,-4.14681
>ENSCING00000007698|ENSCING00000007698.3|ENSCINT00000015777|ENSCINT00000015777.3_1969,>cin-mir-219,-5.70596
>ENSCING00000007698|ENSCING00000007698.3|ENSCINT00000015777|ENSCINT00000015777.3_2071,>cin-mir-219,-7.44015
>ENSCING00000007698|ENSCING00000007698.3|ENSCINT00000015777|ENSCINT00000015777.3_2158,>cin-mir-219,-7.43334
>ENSCING00000007698|ENSCING00000007698.3|ENSCINT00000015777|ENSCINT00000015777.3_2158,>cin-mir-4003b,-3.99187
>ENSCING00000024145|ENSCING00000024145.1|ENSCINT00000031524|ENSCINT00000031524.1_267,>cin-mir-219,-3.79148
>ENSCING00000024145|ENSCING00000024145.1|ENSCINT00000031524|ENSCINT00000031524.1_267,>cin-mir-4003b,-3.40202
>ENSCING00000001425|ENSCING00000001425.3|ENSCINT00000002790|ENSCINT00000002790.3_171,>cin-mir-219,-6.86286
>ENSCING00000008915|ENSCING00000008915.3|ENSCINT00000018127|ENSCINT00000018127.3_680,>cin-mir-219,-9.30012
>ENSCING00000008915|ENSCING00000008915.3|ENSCINT00000018127|ENSCINT00000018127.3_2975,>cin-mir-219,-6.46968
>ENSCING00000008915|ENSCING00000008915.3|ENSCINT00000018127|ENSCINT00000018127.3_3369,>cin-mir-219,-10.7407
>ENSCING00000001425|ENSCING00000001425.3|ENSCINT00000002790|ENSCINT00000002790.3_2117,>cin-mir-182,-3.40278
>ENSCING00000001425|ENSCING00000001425.3|ENSCINT00000002790|ENSCINT00000002790.3_2131,>cin-mir-182,-3.55952
>ENSCING00000007698|ENSCING00000007698.3|ENSCINT00000015777|ENSCINT00000015777.3_1243,>cin-mir-182,-6.01586
>ENSCING00000024145|ENSCING00000024145.1|ENSCINT00000031524|ENSCINT00000031524.1_200,>cin-mir-4001g,-3.41875
>ENSCING00000001425|ENSCING00000001425.3|ENSCINT00000002790|ENSCINT00000002790.3_103,>cin-mir-4169,-3.53659
>ENSCING00000001425|ENSCING00000001425.3|ENSCINT00000002790|ENSCINT00000002790.3_263,>cin-mir-101,-3.62443
>ENSCING00000001425|ENSCING00000001425.3|ENSCINT00000002790|ENSCINT00000002790.3_415,>cin-mir-101,-3.45453
>ENSCING00000001425|ENSCING00000001425.3|ENSCINT00000002790|ENSCINT00000002790.3_415,>cin-mir-4169,-3.91932
>ENSCING00000001425|ENSCING00000001425.3|ENSCINT00000002790|ENSCINT00000002790.3_631,>cin-mir-4169,-7.37215
>ENSCING00000001425|ENSCING00000001425.3|ENSCINT00000002790|ENSCINT00000002790.3_661,>cin-mir-4169,-4.42856
>ENSCING00000001425|ENSCING00000001425.3|ENSCINT00000002790|ENSCINT00000002790.3_832,>cin-mir-101,-3.15546
>ENSCING00000001425|ENSCING00000001425.3|ENSCINT00000002790|ENSCINT00000002790.3_832,>cin-mir-4169,-3.16114
>ENSCING00000001425|ENSCING00000001425.3|ENSCINT00000002790|ENSCINT00000002790.3_1273,>cin-mir-101,-3.89196
>ENSCING00000001425|ENSCING00000001425.3|ENSCINT00000002790|ENSCINT00000002790.3_1361,>cin-mir-4001g,-4.44766
>ENSCING00000001425|ENSCING00000001425.3|ENSCINT00000002790|ENSCINT00000002790.3_1600,>cin-mir-101,-6.29004
>ENSCING00000001425|ENSCING00000001425.3|ENSCINT00000002790|ENSCINT00000002790.3_2185,>cin-mir-101,-5.37136
>ENSCING00000001425|ENSCING00000001425.3|ENSCINT00000002790|ENSCINT00000002790.3_2185,>cin-mir-4169,-7.41476
>ENSCING00000001425|ENSCING00000001425.3|ENSCINT00000002790|ENSCINT00000002790.3_2450,>cin-mir-101,-4.11454
>ENSCING00000008915|ENSCING00000008915.3|ENSCINT00000018127|ENSCINT00000018127.3_188,>cin-mir-101,-3.58989
>ENSCING00000008915|ENSCING00000008915.3|ENSCINT00000018127|ENSCINT00000018127.3_188,>cin-mir-4169,-4.68475
>ENSCING00000008915|ENSCING00000008915.3|ENSCINT00000018127|ENSCINT00000018127.3_220,>cin-mir-4169,-7.43671
>ENSCING00000008915|ENSCING00000008915.3|ENSCINT00000018127|ENSCINT00000018127.3_729,>cin-mir-4001g,-5.5029
>ENSCING00000008915|ENSCING00000008915.3|ENSCINT00000018127|ENSCINT00000018127.3_751,>cin-mir-4001g,-6.57345
>ENSCING00000008915|ENSCING00000008915.3|ENSCINT00000018127|ENSCINT00000018127.3_751,>cin-mir-4169,-4.72081
>ENSCING00000008915|ENSCING00000008915.3|ENSCINT00000018127|ENSCINT00000018127.3_878,>cin-mir-4001g,-4.19904
>ENSCING00000008915|ENSCING00000008915.3|ENSCINT00000018127|ENSCINT00000018127.3_995,>cin-mir-101,-9.25139
>ENSCING00000008915|ENSCING00000008915.3|ENSCINT00000018127|ENSCINT00000018127.3_995,>cin-mir-4169,-4.16737
>ENSCING00000008915|ENSCING00000008915.3|ENSCINT00000018127|ENSCINT00000018127.3_1027,>cin-mir-101,-3.29693
>ENSCING00000008915|ENSCING00000008915.3|ENSCINT00000018127|ENSCINT00000018127.3_1027,>cin-mir-4169,-4.6342
>ENSCING00000008915|ENSCING00000008915.3|ENSCINT00000018127|ENSCINT00000018127.3_1346,>cin-mir-4001g,-3.42193
>ENSCING00000008915|ENSCING00000008915.3|ENSCINT00000018127|ENSCINT00000018127.3_1346,>cin-mir-4169,-3.46444
>ENSCING00000008915|ENSCING00000008915.3|ENSCINT00000018127|ENSCINT00000018127.3_1373,>cin-mir-4169,-4.14712
>ENSCING00000008915|ENSCING00000008915.3|ENSCINT00000018127|ENSCINT00000018127.3_1714,>cin-mir-101,-3.36937
>ENSCING00000008915|ENSCING00000008915.3|ENSCINT00000018127|ENSCINT00000018127.3_2254,>cin-mir-4001g,-6.33563
>ENSCING00000008915|ENSCING00000008915.3|ENSCINT00000018127|ENSCINT00000018127.3_2254,>cin-mir-4169,-7.08675
>ENSCING00000008915|ENSCING00000008915.3|ENSCINT00000018127|ENSCINT00000018127.3_3232,>cin-mir-101,-3.5607
>ENSCING00000008915|ENSCING00000008915.3|ENSCINT00000018127|ENSCINT00000018127.3_3232,>cin-mir-4169,-4.55686
>ENSCING00000008915|ENSCING00000008915.3|ENSCINT00000018127|ENSCINT00000018127.3_3595,>cin-mir-101,-5.41894
>ENSCING00000008915|ENSCING00000008915.3|ENSCINT00000018127|ENSCINT00000018127.3_3596,>cin-mir-101,-5.25288
>ENSCING00000008915|ENSCING00000008915.3|ENSCINT00000018127|ENSCINT00000018127.3_3952,>cin-mir-4001g,-3.69632
>ENSCING00000007698|ENSCING00000007698.3|ENSCINT00000015777|ENSCINT00000015777.3_101,>cin-mir-4001g,-3.3538
>ENSCING00000007698|ENSCING00000007698.3|ENSCINT00000015777|ENSCINT00000015777.3_101,>cin-mir-4169,-4.17489
>ENSCING00000007698|ENSCING00000007698.3|ENSCINT00000015777|ENSCINT00000015777.3_395,>cin-mir-101,-5.4218
>ENSCING00000007698|ENSCING00000007698.3|ENSCINT00000015777|ENSCINT00000015777.3_548,>cin-mir-101,-7.50892
>ENSCING00000007698|ENSCING00000007698.3|ENSCINT00000015777|ENSCINT00000015777.3_548,>cin-mir-4001g,-3.65531
>ENSCING00000007698|ENSCING00000007698.3|ENSCINT00000015777|ENSCINT00000015777.3_665,>cin-mir-4001g,-4.84314
>ENSCING00000007698|ENSCING00000007698.3|ENSCINT00000015777|ENSCINT00000015777.3_674,>cin-mir-4001g,-3.21889
>ENSCING00000007698|ENSCING00000007698.3|ENSCINT00000015777|ENSCINT00000015777.3_1388,>cin-mir-4001g,-3.61671
>ENSCING00000007698|ENSCING00000007698.3|ENSCINT00000015777|ENSCINT00000015777.3_1748,>cin-mir-101,-3.72347
>ENSCING00000007698|ENSCING00000007698.3|ENSCINT00000015777|ENSCINT00000015777.3_1748,>cin-mir-4169,-6.03929
>ENSCING00000007698|ENSCING00000007698.3|ENSCINT00000015777|ENSCINT00000015777.3_1933,>cin-mir-4001g,-3.17441
>ENSCING00000007698|ENSCING00000007698.3|ENSCINT00000015777|ENSCINT00000015777.3_2126,>cin-mir-4001g,-4.92024
>ENSCING00000007698|ENSCING00000007698.3|ENSCINT00000015777|ENSCINT00000015777.3_2126,>cin-mir-4169,-3.14
>ENSCING00000024145|ENSCING00000024145.1|ENSCINT00000031524|ENSCINT00000031524.1_183,>cin-mir-4001g,-3.43197
>ENSCING00000021320|ENSCING00000021320.1|ENSCINT00000030685|ENSCINT00000030685.1_488,>cin-mir-4001g,-7.28094
>ENSCING00000001425|ENSCING00000001425.3|ENSCINT00000002790|ENSCINT00000002790.3_91,>cin-mir-4169,-4.80522
>ENSCING00000001425|ENSCING00000001425.3|ENSCINT00000002790|ENSCINT00000002790.3_110,>cin-mir-101,-3.18464
>ENSCING00000001425|ENSCING00000001425.3|ENSCINT00000002790|ENSCINT00000002790.3_110,>cin-mir-4169,-4.76509
>ENSCING00000001425|ENSCING00000001425.3|ENSCINT00000002790|ENSCINT00000002790.3_548,>cin-mir-101,-5.46516
>ENSCING00000001425|ENSCING00000001425.3|ENSCINT00000002790|ENSCINT00000002790.3_548,>cin-mir-4169,-6.34875
>ENSCING00000008915|ENSCING00000008915.3|ENSCINT00000018127|ENSCINT00000018127.3_1520,>cin-mir-4169,-7.11151
>ENSCING00000008915|ENSCING00000008915.3|ENSCINT00000018127|ENSCINT00000018127.3_1786,>cin-mir-4169,-4.70886
>ENSCING00000008915|ENSCING00000008915.3|ENSCINT00000018127|ENSCINT00000018127.3_2944,>cin-mir-4169,-3.90418
>ENSCING00000007698|ENSCING00000007698.3|ENSCINT00000015777|ENSCINT00000015777.3_150,>cin-mir-4169,-6.06186
>ENSCING00000007698|ENSCING00000007698.3|ENSCINT00000015777|ENSCINT00000015777.3_243,>cin-mir-101,-6.67853
>ENSCING00000007698|ENSCING00000007698.3|ENSCINT00000015777|ENSCINT00000015777.3_243,>cin-mir-4169,-5.21084
>ENSCING00000007698|ENSCING00000007698.3|ENSCINT00000015777|ENSCINT00000015777.3_2194,>cin-mir-4169,-3.53962
>ENSCING00000007698|ENSCING00000007698.3|ENSCINT00000015777|ENSCINT00000015777.3_2195,>cin-mir-4169,-3.10131
>ENSCING00000001425|ENSCING00000001425.3|ENSCINT00000002790|ENSCINT00000002790.3_342,>cin-mir-4169,-6.37755
>ENSCING00000001425|ENSCING00000001425.3|ENSCINT00000002790|ENSCINT00000002790.3_1159,>cin-mir-4169,-4.35627
>ENSCING00000001425|ENSCING00000001425.3|ENSCINT00000002790|ENSCINT00000002790.3_1536,>cin-mir-4001g,-3.49867
>ENSCING00000008915|ENSCING00000008915.3|ENSCINT00000018127|ENSCINT00000018127.3_262,>cin-mir-4169,-9.959
>ENSCING00000008915|ENSCING00000008915.3|ENSCINT00000018127|ENSCINT00000018127.3_2190,>cin-mir-4169,-3.5687
>ENSCING00000008915|ENSCING00000008915.3|ENSCINT00000018127|ENSCINT00000018127.3_2234,>cin-mir-101,-3.5773
>ENSCING00000008915|ENSCING00000008915.3|ENSCINT00000018127|ENSCINT00000018127.3_2234,>cin-mir-4169,-5.75475
>ENSCING00000008915|ENSCING00000008915.3|ENSCINT00000018127|ENSCINT00000018127.3_2618,>cin-mir-101,-10.746
>ENSCING00000021320|ENSCING00000021320.1|ENSCINT00000030685|ENSCINT00000030685.1_473,>cin-mir-4179b,-6.78436
>ENSCING00000001425|ENSCING00000001425.3|ENSCINT00000002790|ENSCINT00000002790.3_329,>cin-mir-4179b,-5.50724
>ENSCING00000001425|ENSCING00000001425.3|ENSCINT00000002790|ENSCINT00000002790.3_755,>cin-mir-4179b,-4.63076
>ENSCING00000001425|ENSCING00000001425.3|ENSCINT00000002790|ENSCINT00000002790.3_785,>cin-mir-4179b,-4.36574
>ENSCING00000001425|ENSCING00000001425.3|ENSCINT00000002790|ENSCINT00000002790.3_1953,>cin-mir-4179b,-3.7329
>ENSCING00000001425|ENSCING00000001425.3|ENSCINT00000002790|ENSCINT00000002790.3_2288,>cin-mir-4179b,-4.96103
>ENSCING00000001425|ENSCING00000001425.3|ENSCINT00000002790|ENSCINT00000002790.3_2321,>cin-mir-4179b,-6.02296
>ENSCING00000001425|ENSCING00000001425.3|ENSCINT00000002790|ENSCINT00000002790.3_2443,>cin-mir-4179b,-3.01305
>ENSCING00000008915|ENSCING00000008915.3|ENSCINT00000018127|ENSCINT00000018127.3_1476,>cin-mir-4179b,-4.15127
>ENSCING00000008915|ENSCING00000008915.3|ENSCINT00000018127|ENSCINT00000018127.3_1721,>cin-mir-4179b,-3.41506
>ENSCING00000008915|ENSCING00000008915.3|ENSCINT00000018127|ENSCINT00000018127.3_1787,>cin-mir-4179b,-6.89793
>ENSCING00000008915|ENSCING00000008915.3|ENSCINT00000018127|ENSCINT00000018127.3_3191,>cin-mir-4179b,-4.22314
>ENSCING00000008915|ENSCING00000008915.3|ENSCINT00000018127|ENSCINT00000018127.3_3670,>cin-mir-4179b,-4.18116
>ENSCING00000007698|ENSCING00000007698.3|ENSCINT00000015777|ENSCINT00000015777.3_390,>cin-mir-4179b,-4.07431
>ENSCING00000007698|ENSCING00000007698.3|ENSCINT00000015777|ENSCINT00000015777.3_1307,>cin-mir-4179b,-5.45594
>ENSCING00000007698|ENSCING00000007698.3|ENSCINT00000015777|ENSCINT00000015777.3_1391,>cin-mir-4179b,-4.23555
>ENSCING00000007698|ENSCING00000007698.3|ENSCINT00000015777|ENSCINT00000015777.3_1617,>cin-mir-4179b,-3.80319
>ENSCING00000001425|ENSCING00000001425.3|ENSCINT00000002790|ENSCINT00000002790.3_401,>cin-mir-4048,-4.56625
>ENSCING00000001425|ENSCING00000001425.3|ENSCINT00000002790|ENSCINT00000002790.3_401,>cin-mir-4101,-5.42962
>ENSCING00000001425|ENSCING00000001425.3|ENSCINT00000002790|ENSCINT00000002790.3_418,>cin-mir-4101,-4.51485
>ENSCING00000001425|ENSCING00000001425.3|ENSCINT00000002790|ENSCINT00000002790.3_919,>cin-mir-4145,-7.98032
>ENSCING00000001425|ENSCING00000001425.3|ENSCINT00000002790|ENSCINT00000002790.3_1573,>cin-mir-4101,-4.92385
>ENSCING00000001425|ENSCING00000001425.3|ENSCINT00000002790|ENSCINT00000002790.3_1573,>cin-mir-4145,-4.32426
>ENSCING00000001425|ENSCING00000001425.3|ENSCINT00000002790|ENSCINT00000002790.3_1751,>cin-mir-4048,-3.3993
>ENSCING00000001425|ENSCING00000001425.3|ENSCINT00000002790|ENSCINT00000002790.3_2163,>cin-mir-4145,-5.71558
>ENSCING00000001425|ENSCING00000001425.3|ENSCINT00000002790|ENSCINT00000002790.3_2326,>cin-mir-4101,-4.27846
>ENSCING00000001425|ENSCING00000001425.3|ENSCINT00000002790|ENSCINT00000002790.3_2326,>cin-mir-4145,-3.84519
>ENSCING00000008915|ENSCING00000008915.3|ENSCINT00000018127|ENSCINT00000018127.3_732,>cin-mir-4145,-4.36746
>ENSCING00000008915|ENSCING00000008915.3|ENSCINT00000018127|ENSCINT00000018127.3_1178,>cin-mir-4145,-6.8694
>ENSCING00000008915|ENSCING00000008915.3|ENSCINT00000018127|ENSCINT00000018127.3_1271,>cin-mir-4145,-9.73239
>ENSCING00000008915|ENSCING00000008915.3|ENSCINT00000018127|ENSCINT00000018127.3_1856,>cin-mir-4145,-3.67189
>ENSCING00000008915|ENSCING00000008915.3|ENSCINT00000018127|ENSCINT00000018127.3_2522,>cin-mir-4101,-3.22048
>ENSCING00000008915|ENSCING00000008915.3|ENSCINT00000018127|ENSCINT00000018127.3_2522,>cin-mir-4145,-4.13599
>ENSCING00000008915|ENSCING00000008915.3|ENSCINT00000018127|ENSCINT00000018127.3_3425,>cin-mir-4048,-5.14044
>ENSCING00000008915|ENSCING00000008915.3|ENSCINT00000018127|ENSCINT00000018127.3_3425,>cin-mir-4145,-3.51951
>ENSCING00000008915|ENSCING00000008915.3|ENSCINT00000018127|ENSCINT00000018127.3_989,>cin-mir-4145,-5.68848
>ENSCING00000008915|ENSCING00000008915.3|ENSCINT00000018127|ENSCINT00000018127.3_3641,>cin-mir-4145,-5.56324
>ENSCING00000007698|ENSCING00000007698.3|ENSCINT00000015777|ENSCINT00000015777.3_505,>cin-mir-4145,-8.08633
>ENSCING00000001425|ENSCING00000001425.3|ENSCINT00000002790|ENSCINT00000002790.3_97,>cin-mir-4048,-3.18154
>ENSCING00000001425|ENSCING00000001425.3|ENSCINT00000002790|ENSCINT00000002790.3_1519,>cin-mir-4145,-8.2553
>ENSCING00000001425|ENSCING00000001425.3|ENSCINT00000002790|ENSCINT00000002790.3_2314,>cin-mir-4182,-4.52212
>ENSCING00000001425|ENSCING00000001425.3|ENSCINT00000002790|ENSCINT00000002790.3_2333,>cin-mir-4182,-5.04289
>ENSCING00000021320|ENSCING00000021320.1|ENSCINT00000030685|ENSCINT00000030685.1_471,>cin-mir-5601,-5.11297
>ENSCING00000001425|ENSCING00000001425.3|ENSCINT00000002790|ENSCINT00000002790.3_616,>cin-mir-5601,-6.79786
>ENSCING00000001425|ENSCING00000001425.3|ENSCINT00000002790|ENSCINT00000002790.3_878,>cin-mir-5601,-3.65405
>ENSCING00000001425|ENSCING00000001425.3|ENSCINT00000002790|ENSCINT00000002790.3_2507,>cin-mir-5601,-3.98629
>ENSCING00000008915|ENSCING00000008915.3|ENSCINT00000018127|ENSCINT00000018127.3_716,>cin-mir-5601,-5.09826
>ENSCING00000008915|ENSCING00000008915.3|ENSCINT00000018127|ENSCINT00000018127.3_1496,>cin-mir-5601,-4.71006
>ENSCING00000008915|ENSCING00000008915.3|ENSCINT00000018127|ENSCINT00000018127.3_1817,>cin-mir-5601,-3.57264
>ENSCING00000008915|ENSCING00000008915.3|ENSCINT00000018127|ENSCINT00000018127.3_2760,>cin-mir-5601,-4.69266
>ENSCING00000007698|ENSCING00000007698.3|ENSCINT00000015777|ENSCINT00000015777.3_1851,>cin-mir-5601,-6.05423
>ENSCING00000024145|ENSCING00000024145.1|ENSCINT00000031524|ENSCINT00000031524.1_208,>cin-mir-4043,-3.68736
>ENSCING00000001425|ENSCING00000001425.3|ENSCINT00000002790|ENSCINT00000002790.3_2192,>cin-mir-4043,-6.90629
>ENSCING00000007698|ENSCING00000007698.3|ENSCINT00000015777|ENSCINT00000015777.3_2172,>cin-mir-4043,-9.58742
>ENSCING00000008915|ENSCING00000008915.3|ENSCINT00000018127|ENSCINT00000018127.3_736,>cin-mir-4075,-3.61858
>ENSCING00000008915|ENSCING00000008915.3|ENSCINT00000018127|ENSCINT00000018127.3_736,>cin-mir-5609,-6.57287
>ENSCING00000001425|ENSCING00000001425.3|ENSCINT00000002790|ENSCINT00000002790.3_1189,>cin-mir-5609,-4.53776
>ENSCING00000008915|ENSCING00000008915.3|ENSCINT00000018127|ENSCINT00000018127.3_107,>cin-mir-4075,-3.35931
>ENSCING00000008915|ENSCING00000008915.3|ENSCINT00000018127|ENSCINT00000018127.3_3849,>cin-mir-5609,-5.37537
>ENSCING00000007698|ENSCING00000007698.3|ENSCINT00000015777|ENSCINT00000015777.3_292,>cin-mir-4075,-3.22717
>ENSCING00000024145|ENSCING00000024145.1|ENSCINT00000031524|ENSCINT00000031524.1_101,>cin-mir-126,-3.52483
>ENSCING00000001425|ENSCING00000001425.3|ENSCINT00000002790|ENSCINT00000002790.3_463,>cin-mir-126,-3.39875
>ENSCING00000008915|ENSCING00000008915.3|ENSCINT00000018127|ENSCINT00000018127.3_456,>cin-mir-92e,-3.99841
>ENSCING00000008915|ENSCING00000008915.3|ENSCINT00000018127|ENSCINT00000018127.3_1523,>cin-mir-126,-3.46625
>ENSCING00000007698|ENSCING00000007698.3|ENSCINT00000015777|ENSCINT00000015777.3_1803,>cin-mir-126,-8.88574
>ENSCING00000008915|ENSCING00000008915.3|ENSCINT00000018127|ENSCINT00000018127.3_3237,>cin-mir-4127,-4.17736
>ENSCING00000001425|ENSCING00000001425.3|ENSCINT00000002790|ENSCINT00000002790.3_475,>cin-mir-4091,-3.78136
>ENSCING00000001425|ENSCING00000001425.3|ENSCINT00000002790|ENSCINT00000002790.3_1965,>cin-mir-4091,-3.73318
>ENSCING00000001425|ENSCING00000001425.3|ENSCINT00000002790|ENSCINT00000002790.3_2021,>cin-mir-4091,-3.85479
>ENSCING00000001425|ENSCING00000001425.3|ENSCINT00000002790|ENSCINT00000002790.3_2024,>cin-mir-4091,-3.63917
>ENSCING00000008915|ENSCING00000008915.3|ENSCINT00000018127|ENSCINT00000018127.3_223,>cin-mir-4052,-3.1437
>ENSCING00000008915|ENSCING00000008915.3|ENSCINT00000018127|ENSCINT00000018127.3_223,>cin-mir-4091,-3.31152
>ENSCING00000008915|ENSCING00000008915.3|ENSCINT00000018127|ENSCINT00000018127.3_768,>cin-mir-4091,-3.09938
>ENSCING00000008915|ENSCING00000008915.3|ENSCINT00000018127|ENSCINT00000018127.3_1464,>cin-mir-4091,-3.73029
>ENSCING00000008915|ENSCING00000008915.3|ENSCINT00000018127|ENSCINT00000018127.3_1722,>cin-mir-4052,-3.35259
>ENSCING00000008915|ENSCING00000008915.3|ENSCINT00000018127|ENSCINT00000018127.3_3415,>cin-mir-4091,-4.16597
>ENSCING00000008915|ENSCING00000008915.3|ENSCINT00000018127|ENSCINT00000018127.3_3569,>cin-mir-4091,-3.62546
>ENSCING00000008915|ENSCING00000008915.3|ENSCINT00000018127|ENSCINT00000018127.3_3979,>cin-mir-4091,-3.34853
>ENSCING00000007698|ENSCING00000007698.3|ENSCINT00000015777|ENSCINT00000015777.3_343,>cin-mir-4091,-3.6827
>ENSCING00000007698|ENSCING00000007698.3|ENSCINT00000015777|ENSCINT00000015777.3_1157,>cin-mir-4091,-4.67744
>ENSCING00000007698|ENSCING00000007698.3|ENSCINT00000015777|ENSCINT00000015777.3_1695,>cin-mir-4091,-3.74405
>ENSCING00000021320|ENSCING00000021320.1|ENSCINT00000030685|ENSCINT00000030685.1_286,>cin-mir-4179a,-4.60177
>ENSCING00000021320|ENSCING00000021320.1|ENSCINT00000030685|ENSCINT00000030685.1_340,>cin-mir-4158,-8.25035
>ENSCING00000021320|ENSCING00000021320.1|ENSCINT00000030685|ENSCINT00000030685.1_550,>cin-mir-4158,-6.70645
>ENSCING00000001425|ENSCING00000001425.3|ENSCINT00000002790|ENSCINT00000002790.3_117,>cin-mir-4158,-3.51787
>ENSCING00000001425|ENSCING00000001425.3|ENSCINT00000002790|ENSCINT00000002790.3_224,>cin-mir-4158,-4.26346
>ENSCING00000001425|ENSCING00000001425.3|ENSCINT00000002790|ENSCINT00000002790.3_761,>cin-mir-4158,-3.23411
>ENSCING00000001425|ENSCING00000001425.3|ENSCINT00000002790|ENSCINT00000002790.3_761,>cin-mir-4179a,-4.07289
>ENSCING00000001425|ENSCING00000001425.3|ENSCINT00000002790|ENSCINT00000002790.3_1173,>cin-mir-4158,-6.63216
>ENSCING00000001425|ENSCING00000001425.3|ENSCINT00000002790|ENSCINT00000002790.3_1173,>cin-mir-4179a,-3.40863
>ENSCING00000001425|ENSCING00000001425.3|ENSCINT00000002790|ENSCINT00000002790.3_1407,>cin-mir-4179a,-4.73142
>ENSCING00000001425|ENSCING00000001425.3|ENSCINT00000002790|ENSCINT00000002790.3_1567,>cin-mir-4158,-5.43764
>ENSCING00000001425|ENSCING00000001425.3|ENSCINT00000002790|ENSCINT00000002790.3_1567,>cin-mir-4179a,-6.45625
>ENSCING00000001425|ENSCING00000001425.3|ENSCINT00000002790|ENSCINT00000002790.3_2088,>cin-mir-4158,-3.00907
>ENSCING00000001425|ENSCING00000001425.3|ENSCINT00000002790|ENSCINT00000002790.3_2114,>cin-mir-4158,-4.78377
>ENSCING00000008915|ENSCING00000008915.3|ENSCINT00000018127|ENSCINT00000018127.3_620,>cin-mir-4158,-4.77209
>ENSCING00000008915|ENSCING00000008915.3|ENSCINT00000018127|ENSCINT00000018127.3_916,>cin-mir-4158,-5.93015
>ENSCING00000008915|ENSCING00000008915.3|ENSCINT00000018127|ENSCINT00000018127.3_1273,>cin-mir-4158,-5.23816
>ENSCING00000008915|ENSCING00000008915.3|ENSCINT00000018127|ENSCINT00000018127.3_1359,>cin-mir-4158,-9.84991
>ENSCING00000008915|ENSCING00000008915.3|ENSCINT00000018127|ENSCINT00000018127.3_1477,>cin-mir-4158,-3.13807
>ENSCING00000008915|ENSCING00000008915.3|ENSCINT00000018127|ENSCINT00000018127.3_1858,>cin-mir-4158,-3.01541
>ENSCING00000008915|ENSCING00000008915.3|ENSCINT00000018127|ENSCINT00000018127.3_2026,>cin-mir-4158,-4.22975
>ENSCING00000008915|ENSCING00000008915.3|ENSCINT00000018127|ENSCINT00000018127.3_2026,>cin-mir-4179a,-3.43569
>ENSCING00000008915|ENSCING00000008915.3|ENSCINT00000018127|ENSCINT00000018127.3_2643,>cin-mir-4158,-11.4166
>ENSCING00000008915|ENSCING00000008915.3|ENSCINT00000018127|ENSCINT00000018127.3_2661,>cin-mir-4158,-8.2724
>ENSCING00000008915|ENSCING00000008915.3|ENSCINT00000018127|ENSCINT00000018127.3_3047,>cin-mir-4158,-4.1657
>ENSCING00000008915|ENSCING00000008915.3|ENSCINT00000018127|ENSCINT00000018127.3_3192,>cin-mir-4158,-3.65322
>ENSCING00000008915|ENSCING00000008915.3|ENSCINT00000018127|ENSCINT00000018127.3_3883,>cin-mir-4158,-3.78003
>ENSCING00000008915|ENSCING00000008915.3|ENSCINT00000018127|ENSCINT00000018127.3_3883,>cin-mir-4179a,-4.81653
>ENSCING00000007698|ENSCING00000007698.3|ENSCINT00000015777|ENSCINT00000015777.3_190,>cin-mir-4158,-4.1806
>ENSCING00000007698|ENSCING00000007698.3|ENSCINT00000015777|ENSCINT00000015777.3_190,>cin-mir-4179a,-5.57725
>ENSCING00000007698|ENSCING00000007698.3|ENSCINT00000015777|ENSCINT00000015777.3_892,>cin-mir-4158,-8.308
>ENSCING00000007698|ENSCING00000007698.3|ENSCINT00000015777|ENSCINT00000015777.3_892,>cin-mir-4179a,-4.13852
>ENSCING00000007698|ENSCING00000007698.3|ENSCINT00000015777|ENSCINT00000015777.3_1122,>cin-mir-4158,-7.88597
>ENSCING00000007698|ENSCING00000007698.3|ENSCINT00000015777|ENSCINT00000015777.3_1151,>cin-mir-4158,-7.86135
>ENSCING00000007698|ENSCING00000007698.3|ENSCINT00000015777|ENSCINT00000015777.3_1156,>cin-mir-4158,-9.08051
>ENSCING00000007698|ENSCING00000007698.3|ENSCINT00000015777|ENSCINT00000015777.3_1234,>cin-mir-4158,-9.04997
>ENSCING00000007698|ENSCING00000007698.3|ENSCINT00000015777|ENSCINT00000015777.3_1240,>cin-mir-4158,-9.35249
>ENSCING00000007698|ENSCING00000007698.3|ENSCINT00000015777|ENSCINT00000015777.3_1884,>cin-mir-4158,-3.34072
>ENSCING00000007698|ENSCING00000007698.3|ENSCINT00000015777|ENSCINT00000015777.3_1884,>cin-mir-4179a,-6.21661
>ENSCING00000007698|ENSCING00000007698.3|ENSCINT00000015777|ENSCINT00000015777.3_2062,>cin-mir-4158,-3.25984
>ENSCING00000007698|ENSCING00000007698.3|ENSCINT00000015777|ENSCINT00000015777.3_2305,>cin-mir-4158,-3.89159
>ENSCING00000007698|ENSCING00000007698.3|ENSCINT00000015777|ENSCINT00000015777.3_2305,>cin-mir-4179a,-4.53309
>ENSCING00000008915|ENSCING00000008915.3|ENSCINT00000018127|ENSCINT00000018127.3_352,>cin-mir-4179a,-3.63966
>ENSCING00000007698|ENSCING00000007698.3|ENSCINT00000015777|ENSCINT00000015777.3_1055,>cin-mir-4158,-5.2894
>ENSCING00000024145|ENSCING00000024145.1|ENSCINT00000031524|ENSCINT00000031524.1_93,>cin-mir-1473,-3.22679
>ENSCING00000024145|ENSCING00000024145.1|ENSCINT00000031524|ENSCINT00000031524.1_93,>cin-mir-4199,-3.08566
>ENSCING00000024145|ENSCING00000024145.1|ENSCINT00000031524|ENSCINT00000031524.1_240,>cin-mir-1473,-4.99735
>ENSCING00000024145|ENSCING00000024145.1|ENSCINT00000031524|ENSCINT00000031524.1_240,>cin-mir-4199,-4.78342
>ENSCING00000021320|ENSCING00000021320.1|ENSCINT00000030685|ENSCINT00000030685.1_78,>cin-mir-1473,-5.96716
>ENSCING00000021320|ENSCING00000021320.1|ENSCINT00000030685|ENSCINT00000030685.1_78,>cin-mir-4199,-3.21386
>ENSCING00000021320|ENSCING00000021320.1|ENSCINT00000030685|ENSCINT00000030685.1_480,>cin-mir-4199,-5.52266
>ENSCING00000001425|ENSCING00000001425.3|ENSCINT00000002790|ENSCINT00000002790.3_241,>cin-mir-1473,-3.17118
>ENSCING00000001425|ENSCING00000001425.3|ENSCINT00000002790|ENSCINT00000002790.3_302,>cin-mir-4199,-6.85748
>ENSCING00000001425|ENSCING00000001425.3|ENSCINT00000002790|ENSCINT00000002790.3_928,>cin-mir-1473,-4.46825
>ENSCING00000001425|ENSCING00000001425.3|ENSCINT00000002790|ENSCINT00000002790.3_1360,>cin-mir-1473,-4.12079
>ENSCING00000001425|ENSCING00000001425.3|ENSCINT00000002790|ENSCINT00000002790.3_2003,>cin-mir-4199,-3.49667
>ENSCING00000008915|ENSCING00000008915.3|ENSCINT00000018127|ENSCINT00000018127.3_930,>cin-mir-1473,-3.70275
>ENSCING00000008915|ENSCING00000008915.3|ENSCINT00000018127|ENSCINT00000018127.3_1521,>cin-mir-1473,-3.76162
>ENSCING00000008915|ENSCING00000008915.3|ENSCINT00000018127|ENSCINT00000018127.3_1630,>cin-mir-1473,-5.60503
>ENSCING00000008915|ENSCING00000008915.3|ENSCINT00000018127|ENSCINT00000018127.3_2808,>cin-mir-1473,-6.19037
>ENSCING00000008915|ENSCING00000008915.3|ENSCINT00000018127|ENSCINT00000018127.3_2808,>cin-mir-4199,-4.08406
>ENSCING00000007698|ENSCING00000007698.3|ENSCINT00000015777|ENSCINT00000015777.3_91,>cin-mir-1473,-3.75834
>ENSCING00000007698|ENSCING00000007698.3|ENSCINT00000015777|ENSCINT00000015777.3_91,>cin-mir-4199,-4.07861
>ENSCING00000007698|ENSCING00000007698.3|ENSCINT00000015777|ENSCINT00000015777.3_1099,>cin-mir-1473,-4.67462
>ENSCING00000007698|ENSCING00000007698.3|ENSCINT00000015777|ENSCINT00000015777.3_1099,>cin-mir-4199,-6.72946
>ENSCING00000007698|ENSCING00000007698.3|ENSCINT00000015777|ENSCINT00000015777.3_1854,>cin-mir-4199,-4.97034
>ENSCING00000007698|ENSCING00000007698.3|ENSCINT00000015777|ENSCINT00000015777.3_1970,>cin-mir-4199,-4.40848
>ENSCING00000008915|ENSCING00000008915.3|ENSCINT00000018127|ENSCINT00000018127.3_1888,>cin-mir-4199,-5.31428
>ENSCING00000008915|ENSCING00000008915.3|ENSCINT00000018127|ENSCINT00000018127.3_2559,>cin-mir-4199,-5.27927
>ENSCING00000008915|ENSCING00000008915.3|ENSCINT00000018127|ENSCINT00000018127.3_3152,>cin-mir-4199,-3.56796
>ENSCING00000008915|ENSCING00000008915.3|ENSCINT00000018127|ENSCINT00000018127.3_3837,>cin-mir-4199,-7.13563
>ENSCING00000007698|ENSCING00000007698.3|ENSCINT00000015777|ENSCINT00000015777.3_1640,>cin-mir-4199,-6.68594
>ENSCING00000021320|ENSCING00000021320.1|ENSCINT00000030685|ENSCINT00000030685.1_174,>cin-mir-92c,-5.13173
>ENSCING00000021320|ENSCING00000021320.1|ENSCINT00000030685|ENSCINT00000030685.1_318,>cin-mir-92c,-3.51302
>ENSCING00000021320|ENSCING00000021320.1|ENSCINT00000030685|ENSCINT00000030685.1_375,>cin-mir-92a,-5.1261
>ENSCING00000021320|ENSCING00000021320.1|ENSCINT00000030685|ENSCINT00000030685.1_375,>cin-mir-217,-3.56658
>ENSCING00000021320|ENSCING00000021320.1|ENSCINT00000030685|ENSCINT00000030685.1_375,>cin-mir-4006f,-3.43946
>ENSCING00000021320|ENSCING00000021320.1|ENSCINT00000030685|ENSCINT00000030685.1_516,>cin-mir-92a,-3.83416
>ENSCING00000021320|ENSCING00000021320.1|ENSCINT00000030685|ENSCINT00000030685.1_560,>cin-mir-92c,-3.3189
>ENSCING00000021320|ENSCING00000021320.1|ENSCINT00000030685|ENSCINT00000030685.1_560,>cin-mir-217,-5.56017
>ENSCING00000001425|ENSCING00000001425.3|ENSCINT00000002790|ENSCINT00000002790.3_142,>cin-mir-4006f,-4.70289
>ENSCING00000001425|ENSCING00000001425.3|ENSCINT00000002790|ENSCINT00000002790.3_281,>cin-mir-4006f,-6.27842
>ENSCING00000001425|ENSCING00000001425.3|ENSCINT00000002790|ENSCINT00000002790.3_776,>cin-mir-92c,-4.24024
>ENSCING00000001425|ENSCING00000001425.3|ENSCINT00000002790|ENSCINT00000002790.3_879,>cin-mir-217,-3.17449
>ENSCING00000001425|ENSCING00000001425.3|ENSCINT00000002790|ENSCINT00000002790.3_1032,>cin-mir-217,-3.82122
>ENSCING00000001425|ENSCING00000001425.3|ENSCINT00000002790|ENSCINT00000002790.3_1032,>cin-mir-4006f,-4.18904
>ENSCING00000001425|ENSCING00000001425.3|ENSCINT00000002790|ENSCINT00000002790.3_1589,>cin-mir-92c,-4.74106
>ENSCING00000001425|ENSCING00000001425.3|ENSCINT00000002790|ENSCINT00000002790.3_1849,>cin-mir-217,-6.60375
>ENSCING00000008915|ENSCING00000008915.3|ENSCINT00000018127|ENSCINT00000018127.3_195,>cin-mir-4006f,-5.58358
>ENSCING00000008915|ENSCING00000008915.3|ENSCINT00000018127|ENSCINT00000018127.3_348,>cin-mir-92c,-6.66091
>ENSCING00000008915|ENSCING00000008915.3|ENSCINT00000018127|ENSCINT00000018127.3_361,>cin-mir-92c,-6.2633
>ENSCING00000008915|ENSCING00000008915.3|ENSCINT00000018127|ENSCINT00000018127.3_795,>cin-mir-92a,-7.82795
>ENSCING00000008915|ENSCING00000008915.3|ENSCINT00000018127|ENSCINT00000018127.3_795,>cin-mir-92c,-3.44876
>ENSCING00000008915|ENSCING00000008915.3|ENSCINT00000018127|ENSCINT00000018127.3_795,>cin-mir-217,-6.29848
>ENSCING00000008915|ENSCING00000008915.3|ENSCINT00000018127|ENSCINT00000018127.3_824,>cin-mir-92a,-3.99927
>ENSCING00000008915|ENSCING00000008915.3|ENSCINT00000018127|ENSCINT00000018127.3_824,>cin-mir-92c,-4.36085
>ENSCING00000008915|ENSCING00000008915.3|ENSCINT00000018127|ENSCINT00000018127.3_824,>cin-mir-217,-7.89173
>ENSCING00000008915|ENSCING00000008915.3|ENSCINT00000018127|ENSCINT00000018127.3_825,>cin-mir-92a,-3.89397
>ENSCING00000008915|ENSCING00000008915.3|ENSCINT00000018127|ENSCINT00000018127.3_825,>cin-mir-92c,-4.26022
>ENSCING00000008915|ENSCING00000008915.3|ENSCINT00000018127|ENSCINT00000018127.3_825,>cin-mir-217,-7.78979
>ENSCING00000008915|ENSCING00000008915.3|ENSCINT00000018127|ENSCINT00000018127.3_838,>cin-mir-92a,-3.37802
>ENSCING00000008915|ENSCING00000008915.3|ENSCINT00000018127|ENSCINT00000018127.3_838,>cin-mir-217,-5.13384
>ENSCING00000008915|ENSCING00000008915.3|ENSCINT00000018127|ENSCINT00000018127.3_876,>cin-mir-4006f,-4.68857
>ENSCING00000008915|ENSCING00000008915.3|ENSCINT00000018127|ENSCINT00000018127.3_1130,>cin-mir-92a,-4.09665
>ENSCING00000008915|ENSCING00000008915.3|ENSCINT00000018127|ENSCINT00000018127.3_1130,>cin-mir-92c,-7.22732
>ENSCING00000008915|ENSCING00000008915.3|ENSCINT00000018127|ENSCINT00000018127.3_1147,>cin-mir-92a,-4.22066
>ENSCING00000008915|ENSCING00000008915.3|ENSCINT00000018127|ENSCINT00000018127.3_1147,>cin-mir-92c,-5.38694
>ENSCING00000008915|ENSCING00000008915.3|ENSCINT00000018127|ENSCINT00000018127.3_1147,>cin-mir-217,-3.6294
>ENSCING00000008915|ENSCING00000008915.3|ENSCINT00000018127|ENSCINT00000018127.3_2078,>cin-mir-92a,-4.82313
>ENSCING00000008915|ENSCING00000008915.3|ENSCINT00000018127|ENSCINT00000018127.3_2078,>cin-mir-217,-5.90364
>ENSCING00000008915|ENSCING00000008915.3|ENSCINT00000018127|ENSCINT00000018127.3_2298,>cin-mir-92a,-4.2817
>ENSCING00000008915|ENSCING00000008915.3|ENSCINT00000018127|ENSCINT00000018127.3_2298,>cin-mir-217,-3.38791
>ENSCING00000008915|ENSCING00000008915.3|ENSCINT00000018127|ENSCINT00000018127.3_2299,>cin-mir-92a,-4.70685
>ENSCING00000008915|ENSCING00000008915.3|ENSCINT00000018127|ENSCINT00000018127.3_2299,>cin-mir-92c,-3.27129
>ENSCING00000008915|ENSCING00000008915.3|ENSCINT00000018127|ENSCINT00000018127.3_2299,>cin-mir-217,-3.50968
>ENSCING00000008915|ENSCING00000008915.3|ENSCINT00000018127|ENSCINT00000018127.3_2310,>cin-mir-92a,-4.132
>ENSCING00000008915|ENSCING00000008915.3|ENSCINT00000018127|ENSCINT00000018127.3_2310,>cin-mir-92c,-3.45037
>ENSCING00000008915|ENSCING00000008915.3|ENSCINT00000018127|ENSCINT00000018127.3_2310,>cin-mir-217,-3.74054
>ENSCING00000008915|ENSCING00000008915.3|ENSCINT00000018127|ENSCINT00000018127.3_2424,>cin-mir-217,-3.25369
>ENSCING00000008915|ENSCING00000008915.3|ENSCINT00000018127|ENSCINT00000018127.3_2424,>cin-mir-4006f,-4.28554
>ENSCING00000008915|ENSCING00000008915.3|ENSCINT00000018127|ENSCINT00000018127.3_2517,>cin-mir-92c,-7.38463
>ENSCING00000008915|ENSCING00000008915.3|ENSCINT00000018127|ENSCINT00000018127.3_2670,>cin-mir-92a,-5.33085
>ENSCING00000008915|ENSCING00000008915.3|ENSCINT00000018127|ENSCINT00000018127.3_2738,>cin-mir-92a,-5.57988
>ENSCING00000008915|ENSCING00000008915.3|ENSCINT00000018127|ENSCINT00000018127.3_2979,>cin-mir-92a,-5.24281
>ENSCING00000008915|ENSCING00000008915.3|ENSCINT00000018127|ENSCINT00000018127.3_2979,>cin-mir-92c,-6.12938
>ENSCING00000008915|ENSCING00000008915.3|ENSCINT00000018127|ENSCINT00000018127.3_3105,>cin-mir-92c,-3.05356
>ENSCING00000008915|ENSCING00000008915.3|ENSCINT00000018127|ENSCINT00000018127.3_3932,>cin-mir-92a,-5.51334
>ENSCING00000007698|ENSCING00000007698.3|ENSCINT00000015777|ENSCINT00000015777.3_172,>cin-mir-92a,-3.3696
>ENSCING00000007698|ENSCING00000007698.3|ENSCINT00000015777|ENSCINT00000015777.3_172,>cin-mir-92c,-10.6919
>ENSCING00000007698|ENSCING00000007698.3|ENSCINT00000015777|ENSCINT00000015777.3_173,>cin-mir-92a,-3.50767
>ENSCING00000007698|ENSCING00000007698.3|ENSCINT00000015777|ENSCINT00000015777.3_173,>cin-mir-92c,-10.8003
>ENSCING00000007698|ENSCING00000007698.3|ENSCINT00000015777|ENSCINT00000015777.3_174,>cin-mir-92a,-3.18416
>ENSCING00000007698|ENSCING00000007698.3|ENSCINT00000015777|ENSCINT00000015777.3_174,>cin-mir-92c,-10.3524
>ENSCING00000007698|ENSCING00000007698.3|ENSCINT00000015777|ENSCINT00000015777.3_1339,>cin-mir-92a,-3.92309
>ENSCING00000007698|ENSCING00000007698.3|ENSCINT00000015777|ENSCINT00000015777.3_1340,>cin-mir-92a,-3.94915
>ENSCING00000007698|ENSCING00000007698.3|ENSCINT00000015777|ENSCINT00000015777.3_1421,>cin-mir-217,-4.56807
>ENSCING00000007698|ENSCING00000007698.3|ENSCINT00000015777|ENSCINT00000015777.3_1500,>cin-mir-92c,-4.62719
>ENSCING00000007698|ENSCING00000007698.3|ENSCINT00000015777|ENSCINT00000015777.3_1500,>cin-mir-217,-4.51613
>ENSCING00000007698|ENSCING00000007698.3|ENSCINT00000015777|ENSCINT00000015777.3_1791,>cin-mir-92a,-3.35533
>ENSCING00000007698|ENSCING00000007698.3|ENSCINT00000015777|ENSCINT00000015777.3_1791,>cin-mir-217,-3.97962
>ENSCING00000007698|ENSCING00000007698.3|ENSCINT00000015777|ENSCINT00000015777.3_2004,>cin-mir-217,-3.61938
>ENSCING00000007698|ENSCING00000007698.3|ENSCINT00000015777|ENSCINT00000015777.3_2229,>cin-mir-92a,-5.15143
>ENSCING00000007698|ENSCING00000007698.3|ENSCINT00000015777|ENSCINT00000015777.3_2259,>cin-mir-92a,-5.08286
>ENSCING00000007698|ENSCING00000007698.3|ENSCINT00000015777|ENSCINT00000015777.3_2259,>cin-mir-4006f,-3.59704
>ENSCING00000008915|ENSCING00000008915.3|ENSCINT00000018127|ENSCINT00000018127.3_329,>cin-mir-92c,-5.66562
>ENSCING00000008915|ENSCING00000008915.3|ENSCINT00000018127|ENSCINT00000018127.3_330,>cin-mir-92c,-5.66625
>ENSCING00000008915|ENSCING00000008915.3|ENSCINT00000018127|ENSCINT00000018127.3_3059,>cin-mir-92a,-6.14184
>ENSCING00000008915|ENSCING00000008915.3|ENSCINT00000018127|ENSCINT00000018127.3_3059,>cin-mir-217,-4.20952
>ENSCING00000001425|ENSCING00000001425.3|ENSCINT00000002790|ENSCINT00000002790.3_630,>cin-mir-92c,-7.82162
>ENSCING00000001425|ENSCING00000001425.3|ENSCINT00000002790|ENSCINT00000002790.3_630,>cin-mir-217,-4.23613
>ENSCING00000001425|ENSCING00000001425.3|ENSCINT00000002790|ENSCINT00000002790.3_1848,>cin-mir-217,-6.56355
>ENSCING00000007698|ENSCING00000007698.3|ENSCINT00000015777|ENSCINT00000015777.3_1984,>cin-mir-92a,-3.25617
>ENSCING00000007698|ENSCING00000007698.3|ENSCINT00000015777|ENSCINT00000015777.3_1984,>cin-mir-217,-3.52754
>ENSCING00000007698|ENSCING00000007698.3|ENSCINT00000015777|ENSCINT00000015777.3_1985,>cin-mir-92a,-3.30341
>ENSCING00000007698|ENSCING00000007698.3|ENSCINT00000015777|ENSCINT00000015777.3_1985,>cin-mir-217,-3.42572
>ENSCING00000021320|ENSCING00000021320.1|ENSCINT00000030685|ENSCINT00000030685.1_53,>cin-mir-92c,-5.47128
>ENSCING00000021320|ENSCING00000021320.1|ENSCINT00000030685|ENSCINT00000030685.1_53,>cin-mir-217,-3.65846
>ENSCING00000001425|ENSCING00000001425.3|ENSCINT00000002790|ENSCINT00000002790.3_393,>cin-mir-217,-5.19459
>ENSCING00000007698|ENSCING00000007698.3|ENSCINT00000015777|ENSCINT00000015777.3_129,>cin-mir-4142,-4.37184
>ENSCING00000007698|ENSCING00000007698.3|ENSCINT00000015777|ENSCINT00000015777.3_1284,>cin-mir-4142,-4.13169
>ENSCING00000024145|ENSCING00000024145.1|ENSCINT00000031524|ENSCINT00000031524.1_202,>cin-mir-4149,-6.07613
>ENSCING00000021320|ENSCING00000021320.1|ENSCINT00000030685|ENSCINT00000030685.1_325,>cin-mir-4149,-3.08944
>ENSCING00000021320|ENSCING00000021320.1|ENSCINT00000030685|ENSCINT00000030685.1_521,>cin-mir-4149,-3.12228
>ENSCING00000001425|ENSCING00000001425.3|ENSCINT00000002790|ENSCINT00000002790.3_94,>cin-mir-4149,-5.54969
>ENSCING00000001425|ENSCING00000001425.3|ENSCINT00000002790|ENSCINT00000002790.3_213,>cin-mir-4149,-4.06019
>ENSCING00000001425|ENSCING00000001425.3|ENSCINT00000002790|ENSCINT00000002790.3_1039,>cin-mir-4149,-8.8712
>ENSCING00000001425|ENSCING00000001425.3|ENSCINT00000002790|ENSCINT00000002790.3_1162,>cin-mir-4149,-6.7117
>ENSCING00000001425|ENSCING00000001425.3|ENSCINT00000002790|ENSCINT00000002790.3_1910,>cin-mir-4149,-4.38236
>ENSCING00000001425|ENSCING00000001425.3|ENSCINT00000002790|ENSCINT00000002790.3_2273,>cin-mir-4149,-3.6614
>ENSCING00000001425|ENSCING00000001425.3|ENSCINT00000002790|ENSCINT00000002790.3_2446,>cin-mir-4149,-6.49881
>ENSCING00000008915|ENSCING00000008915.3|ENSCINT00000018127|ENSCINT00000018127.3_265,>cin-mir-4149,-3.00004
>ENSCING00000008915|ENSCING00000008915.3|ENSCINT00000018127|ENSCINT00000018127.3_458,>cin-mir-4149,-3.4877
>ENSCING00000008915|ENSCING00000008915.3|ENSCINT00000018127|ENSCINT00000018127.3_731,>cin-mir-4149,-4.60523
>ENSCING00000008915|ENSCING00000008915.3|ENSCINT00000018127|ENSCINT00000018127.3_885,>cin-mir-4149,-5.51523
>ENSCING00000008915|ENSCING00000008915.3|ENSCINT00000018127|ENSCINT00000018127.3_1050,>cin-mir-4149,-5.27292
>ENSCING00000008915|ENSCING00000008915.3|ENSCINT00000018127|ENSCINT00000018127.3_2257,>cin-mir-4149,-4.03797
>ENSCING00000021320|ENSCING00000021320.1|ENSCINT00000030685|ENSCINT00000030685.1_319,>cin-mir-4177,-3.60221
>ENSCING00000021320|ENSCING00000021320.1|ENSCINT00000030685|ENSCINT00000030685.1_320,>cin-mir-4177,-4.20932
>ENSCING00000021320|ENSCING00000021320.1|ENSCINT00000030685|ENSCINT00000030685.1_337,>cin-mir-4177,-3.79666
>ENSCING00000021320|ENSCING00000021320.1|ENSCINT00000030685|ENSCINT00000030685.1_338,>cin-mir-4177,-3.72299
>ENSCING00000021320|ENSCING00000021320.1|ENSCINT00000030685|ENSCINT00000030685.1_547,>cin-mir-4177,-4.98505
>ENSCING00000021320|ENSCING00000021320.1|ENSCINT00000030685|ENSCINT00000030685.1_562,>cin-mir-4177,-4.68208
>ENSCING00000008915|ENSCING00000008915.3|ENSCINT00000018127|ENSCINT00000018127.3_518,>cin-mir-4177,-3.82069
>ENSCING00000008915|ENSCING00000008915.3|ENSCINT00000018127|ENSCINT00000018127.3_2809,>cin-mir-4177,-3.58571
>ENSCING00000007698|ENSCING00000007698.3|ENSCINT00000015777|ENSCINT00000015777.3_871,>cin-mir-4177,-3.15067
>ENSCING00000007698|ENSCING00000007698.3|ENSCINT00000015777|ENSCINT00000015777.3_1341,>cin-mir-4177,-11.0847
>ENSCING00000007698|ENSCING00000007698.3|ENSCINT00000015777|ENSCINT00000015777.3_1449,>cin-mir-4177,-4.45077
>ENSCING00000007698|ENSCING00000007698.3|ENSCINT00000015777|ENSCINT00000015777.3_1971,>cin-mir-4177,-3.47894
>ENSCING00000008915|ENSCING00000008915.3|ENSCINT00000018127|ENSCINT00000018127.3_489,>cin-mir-4018a,-3.28083
>ENSCING00000001425|ENSCING00000001425.3|ENSCINT00000002790|ENSCINT00000002790.3_533,>cin-mir-200,-5.48589
>ENSCING00000001425|ENSCING00000001425.3|ENSCINT00000002790|ENSCINT00000002790.3_764,>cin-mir-4153,-5.67331
>ENSCING00000001425|ENSCING00000001425.3|ENSCINT00000002790|ENSCINT00000002790.3_1086,>cin-mir-4153,-3.61337
>ENSCING00000007698|ENSCING00000007698.3|ENSCINT00000015777|ENSCINT00000015777.3_108,>cin-mir-200,-5.19201
>ENSCING00000008915|ENSCING00000008915.3|ENSCINT00000018127|ENSCINT00000018127.3_540,>cin-mir-4067,-3.94116
>ENSCING00000008915|ENSCING00000008915.3|ENSCINT00000018127|ENSCINT00000018127.3_2826,>cin-mir-4067,-5.01069
>ENSCING00000007698|ENSCING00000007698.3|ENSCINT00000015777|ENSCINT00000015777.3_1550,>cin-mir-4067,-3.7591
>ENSCING00000008915|ENSCING00000008915.3|ENSCINT00000018127|ENSCINT00000018127.3_1479,>cin-mir-4050,-6.27063
>ENSCING00000008915|ENSCING00000008915.3|ENSCINT00000018127|ENSCINT00000018127.3_2988,>cin-mir-4050,-4.07032
>ENSCING00000007698|ENSCING00000007698.3|ENSCINT00000015777|ENSCINT00000015777.3_1052,>cin-mir-4050,-4.77468
>ENSCING00000007698|ENSCING00000007698.3|ENSCINT00000015777|ENSCINT00000015777.3_1196,>cin-mir-4050,-4.17939
>ENSCING00000008915|ENSCING00000008915.3|ENSCINT00000018127|ENSCINT00000018127.3_1539,>cin-mir-4195,-5.53381
>ENSCING00000024145|ENSCING00000024145.1|ENSCINT00000031524|ENSCINT00000031524.1_295,>cin-mir-281,-3.5622
>ENSCING00000001425|ENSCING00000001425.3|ENSCINT00000002790|ENSCINT00000002790.3_817,>cin-mir-281,-3.85296
>ENSCING00000001425|ENSCING00000001425.3|ENSCINT00000002790|ENSCINT00000002790.3_1295,>cin-mir-281,-3.30644
>ENSCING00000001425|ENSCING00000001425.3|ENSCINT00000002790|ENSCINT00000002790.3_2359,>cin-mir-281,-6.7031
>ENSCING00000008915|ENSCING00000008915.3|ENSCINT00000018127|ENSCINT00000018127.3_992,>cin-mir-281,-4.00107
>ENSCING00000008915|ENSCING00000008915.3|ENSCINT00000018127|ENSCINT00000018127.3_1175,>cin-mir-281,-5.27881
>ENSCING00000008915|ENSCING00000008915.3|ENSCINT00000018127|ENSCINT00000018127.3_1868,>cin-mir-4017-1,-3.62088
>ENSCING00000008915|ENSCING00000008915.3|ENSCINT00000018127|ENSCINT00000018127.3_1868,>cin-mir-4017-2,-3.62088
>ENSCING00000008915|ENSCING00000008915.3|ENSCINT00000018127|ENSCINT00000018127.3_1876,>cin-mir-4017-1,-3.07332
>ENSCING00000008915|ENSCING00000008915.3|ENSCINT00000018127|ENSCINT00000018127.3_1876,>cin-mir-4017-2,-3.07332
>ENSCING00000008915|ENSCING00000008915.3|ENSCINT00000018127|ENSCINT00000018127.3_2336,>cin-mir-281,-3.82943
>ENSCING00000008915|ENSCING00000008915.3|ENSCINT00000018127|ENSCINT00000018127.3_2484,>cin-mir-281,-3.04703
>ENSCING00000008915|ENSCING00000008915.3|ENSCINT00000018127|ENSCINT00000018127.3_2911,>cin-mir-4017-1,-4.63725
>ENSCING00000008915|ENSCING00000008915.3|ENSCINT00000018127|ENSCINT00000018127.3_2911,>cin-mir-4017-2,-4.63725
>ENSCING00000008915|ENSCING00000008915.3|ENSCINT00000018127|ENSCINT00000018127.3_3430,>cin-mir-281,-3.51686
>ENSCING00000007698|ENSCING00000007698.3|ENSCINT00000015777|ENSCINT00000015777.3_221,>cin-mir-281,-4.79969
>ENSCING00000001425|ENSCING00000001425.3|ENSCINT00000002790|ENSCINT00000002790.3_219,>cin-mir-281,-5.06545
>ENSCING00000001425|ENSCING00000001425.3|ENSCINT00000002790|ENSCINT00000002790.3_829,>cin-mir-281,-4.24289
>ENSCING00000008915|ENSCING00000008915.3|ENSCINT00000018127|ENSCINT00000018127.3_734,>cin-mir-281,-6.66715
>ENSCING00000007698|ENSCING00000007698.3|ENSCINT00000015777|ENSCINT00000015777.3_236,>cin-mir-281,-4.14801
>ENSCING00000021320|ENSCING00000021320.1|ENSCINT00000030685|ENSCINT00000030685.1_164,>cin-mir-5604,-3.40156
>ENSCING00000021320|ENSCING00000021320.1|ENSCINT00000030685|ENSCINT00000030685.1_389,>cin-mir-92b,-3.37195
>ENSCING00000021320|ENSCING00000021320.1|ENSCINT00000030685|ENSCINT00000030685.1_389,>cin-mir-5604,-3.50015
>ENSCING00000001425|ENSCING00000001425.3|ENSCINT00000002790|ENSCINT00000002790.3_353,>cin-mir-92b,-4.10438
>ENSCING00000001425|ENSCING00000001425.3|ENSCINT00000002790|ENSCINT00000002790.3_805,>cin-mir-92b,-4.55507
>ENSCING00000001425|ENSCING00000001425.3|ENSCINT00000002790|ENSCINT00000002790.3_1166,>cin-mir-92b,-6.25929
>ENSCING00000001425|ENSCING00000001425.3|ENSCINT00000002790|ENSCINT00000002790.3_1468,>cin-mir-92b,-3.75459
>ENSCING00000001425|ENSCING00000001425.3|ENSCINT00000002790|ENSCINT00000002790.3_1918,>cin-mir-92b,-4.81576
>ENSCING00000001425|ENSCING00000001425.3|ENSCINT00000002790|ENSCINT00000002790.3_2293,>cin-mir-92b,-8.63165
>ENSCING00000008915|ENSCING00000008915.3|ENSCINT00000018127|ENSCINT00000018127.3_398,>cin-mir-92b,-9.04603
>ENSCING00000008915|ENSCING00000008915.3|ENSCINT00000018127|ENSCINT00000018127.3_505,>cin-mir-92b,-8.57879
>ENSCING00000008915|ENSCING00000008915.3|ENSCINT00000018127|ENSCINT00000018127.3_505,>cin-mir-5604,-4.01679
>ENSCING00000008915|ENSCING00000008915.3|ENSCINT00000018127|ENSCINT00000018127.3_737,>cin-mir-4059,-3.06843
>ENSCING00000008915|ENSCING00000008915.3|ENSCINT00000018127|ENSCINT00000018127.3_778,>cin-mir-92b,-4.96805
>ENSCING00000008915|ENSCING00000008915.3|ENSCINT00000018127|ENSCINT00000018127.3_1277,>cin-mir-4059,-5.73668
>ENSCING00000008915|ENSCING00000008915.3|ENSCINT00000018127|ENSCINT00000018127.3_1731,>cin-mir-92b,-3.81284
>ENSCING00000008915|ENSCING00000008915.3|ENSCINT00000018127|ENSCINT00000018127.3_1963,>cin-mir-4059,-3.85988
>ENSCING00000008915|ENSCING00000008915.3|ENSCINT00000018127|ENSCINT00000018127.3_2318,>cin-mir-5604,-6.32045
>ENSCING00000008915|ENSCING00000008915.3|ENSCINT00000018127|ENSCINT00000018127.3_2324,>cin-mir-5604,-5.2464
>ENSCING00000008915|ENSCING00000008915.3|ENSCINT00000018127|ENSCINT00000018127.3_2410,>cin-mir-92b,-4.21713
>ENSCING00000008915|ENSCING00000008915.3|ENSCINT00000018127|ENSCINT00000018127.3_2410,>cin-mir-5604,-7.66157
>ENSCING00000008915|ENSCING00000008915.3|ENSCINT00000018127|ENSCINT00000018127.3_3207,>cin-mir-92b,-3.10302
>ENSCING00000008915|ENSCING00000008915.3|ENSCINT00000018127|ENSCINT00000018127.3_3207,>cin-mir-4059,-3.07298
>ENSCING00000008915|ENSCING00000008915.3|ENSCINT00000018127|ENSCINT00000018127.3_3697,>cin-mir-92b,-4.02656
>ENSCING00000008915|ENSCING00000008915.3|ENSCINT00000018127|ENSCINT00000018127.3_3824,>cin-mir-4059,-5.02505
>ENSCING00000008915|ENSCING00000008915.3|ENSCINT00000018127|ENSCINT00000018127.3_3919,>cin-mir-4059,-3.06498
>ENSCING00000008915|ENSCING00000008915.3|ENSCINT00000018127|ENSCINT00000018127.3_3919,>cin-mir-5604,-3.63028
>ENSCING00000007698|ENSCING00000007698.3|ENSCINT00000015777|ENSCINT00000015777.3_362,>cin-mir-4059,-3.12776
>ENSCING00000001425|ENSCING00000001425.3|ENSCINT00000002790|ENSCINT00000002790.3_2008,>cin-mir-4059,-6.79163
>ENSCING00000001425|ENSCING00000001425.3|ENSCINT00000002790|ENSCINT00000002790.3_2008,>cin-mir-5604,-3.87828
>ENSCING00000008915|ENSCING00000008915.3|ENSCINT00000018127|ENSCINT00000018127.3_772,>cin-mir-92b,-6.21757
>ENSCING00000008915|ENSCING00000008915.3|ENSCINT00000018127|ENSCINT00000018127.3_772,>cin-mir-5604,-5.00059
>ENSCING00000007698|ENSCING00000007698.3|ENSCINT00000015777|ENSCINT00000015777.3_338,>cin-mir-4059,-4.3217
>ENSCING00000007698|ENSCING00000007698.3|ENSCINT00000015777|ENSCINT00000015777.3_341,>cin-mir-4059,-3.22251
>ENSCING00000007698|ENSCING00000007698.3|ENSCINT00000015777|ENSCINT00000015777.3_1658,>cin-mir-92b,-3.77408
>ENSCING00000008915|ENSCING00000008915.3|ENSCINT00000018127|ENSCINT00000018127.3_3955,>cin-mir-4072,-5.19476
>ENSCING00000008915|ENSCING00000008915.3|ENSCINT00000018127|ENSCINT00000018127.3_3977,>cin-mir-4072,-4.41076
>ENSCING00000008915|ENSCING00000008915.3|ENSCINT00000018127|ENSCINT00000018127.3_766,>cin-mir-199,-5.77528
>ENSCING00000008915|ENSCING00000008915.3|ENSCINT00000018127|ENSCINT00000018127.3_1766,>cin-mir-4010,-3.38053
>ENSCING00000008915|ENSCING00000008915.3|ENSCINT00000018127|ENSCINT00000018127.3_1880,>cin-mir-199,-3.72559
>ENSCING00000008915|ENSCING00000008915.3|ENSCINT00000018127|ENSCINT00000018127.3_1996,>cin-mir-199,-6.76306
>ENSCING00000008915|ENSCING00000008915.3|ENSCINT00000018127|ENSCINT00000018127.3_3208,>cin-mir-199,-3.74213
>ENSCING00000008915|ENSCING00000008915.3|ENSCINT00000018127|ENSCINT00000018127.3_3291,>cin-mir-199,-7.85619
>ENSCING00000008915|ENSCING00000008915.3|ENSCINT00000018127|ENSCINT00000018127.3_2846,>cin-mir-199,-5.33283
>ENSCING00000021320|ENSCING00000021320.1|ENSCINT00000030685|ENSCINT00000030685.1_386,>cin-mir-15,-3.83555
>ENSCING00000008915|ENSCING00000008915.3|ENSCINT00000018127|ENSCINT00000018127.3_3193,>cin-mir-4216,-8.16097
>ENSCING00000008915|ENSCING00000008915.3|ENSCINT00000018127|ENSCINT00000018127.3_3879,>cin-mir-4216,-3.70716
>ENSCING00000007698|ENSCING00000007698.3|ENSCINT00000015777|ENSCINT00000015777.3_419,>cin-mir-4216,-6.45218
>ENSCING00000007698|ENSCING00000007698.3|ENSCINT00000015777|ENSCINT00000015777.3_2186,>cin-mir-15,-3.65956
>ENSCING00000021320|ENSCING00000021320.1|ENSCINT00000030685|ENSCINT00000030685.1_119,>cin-mir-1497,-3.35984
>ENSCING00000008915|ENSCING00000008915.3|ENSCINT00000018127|ENSCINT00000018127.3_2752,>cin-mir-1497,-3.45445
>ENSCING00000007698|ENSCING00000007698.3|ENSCINT00000015777|ENSCINT00000015777.3_1732,>cin-mir-1497,-5.26887
>ENSCING00000007698|ENSCING00000007698.3|ENSCINT00000015777|ENSCINT00000015777.3_964,>cin-mir-5597,-3.86879
>ENSCING00000021320|ENSCING00000021320.1|ENSCINT00000030685|ENSCINT00000030685.1_135,>cin-mir-4126,-3.80866
>ENSCING00000021320|ENSCING00000021320.1|ENSCINT00000030685|ENSCINT00000030685.1_332,>cin-mir-4126,-5.92951
>ENSCING00000001425|ENSCING00000001425.3|ENSCINT00000002790|ENSCINT00000002790.3_250,>cin-mir-4126,-3.70542
>ENSCING00000001425|ENSCING00000001425.3|ENSCINT00000002790|ENSCINT00000002790.3_383,>cin-mir-4126,-3.28007
>ENSCING00000001425|ENSCING00000001425.3|ENSCINT00000002790|ENSCINT00000002790.3_583,>cin-mir-4126,-6.09533
>ENSCING00000001425|ENSCING00000001425.3|ENSCINT00000002790|ENSCINT00000002790.3_1045,>cin-mir-4030,-4.90688
>ENSCING00000001425|ENSCING00000001425.3|ENSCINT00000002790|ENSCINT00000002790.3_1045,>cin-mir-4126,-5.5869
>ENSCING00000001425|ENSCING00000001425.3|ENSCINT00000002790|ENSCINT00000002790.3_1094,>cin-mir-4126,-10.0244
>ENSCING00000001425|ENSCING00000001425.3|ENSCINT00000002790|ENSCINT00000002790.3_1106,>cin-mir-4126,-10.098
>ENSCING00000001425|ENSCING00000001425.3|ENSCINT00000002790|ENSCINT00000002790.3_1369,>cin-mir-4126,-4.33971
>ENSCING00000001425|ENSCING00000001425.3|ENSCINT00000002790|ENSCINT00000002790.3_1421,>cin-mir-4030,-3.03717
>ENSCING00000001425|ENSCING00000001425.3|ENSCINT00000002790|ENSCINT00000002790.3_1421,>cin-mir-4126,-4.70573
>ENSCING00000001425|ENSCING00000001425.3|ENSCINT00000002790|ENSCINT00000002790.3_1686,>cin-mir-4030,-4.3924
>ENSCING00000001425|ENSCING00000001425.3|ENSCINT00000002790|ENSCINT00000002790.3_1686,>cin-mir-4126,-3.07758
>ENSCING00000001425|ENSCING00000001425.3|ENSCINT00000002790|ENSCINT00000002790.3_2191,>cin-mir-4126,-5.92587
>ENSCING00000008915|ENSCING00000008915.3|ENSCINT00000018127|ENSCINT00000018127.3_131,>cin-mir-4126,-4.70906
>ENSCING00000008915|ENSCING00000008915.3|ENSCINT00000018127|ENSCINT00000018127.3_191,>cin-mir-4029,-3.82305
>ENSCING00000008915|ENSCING00000008915.3|ENSCINT00000018127|ENSCINT00000018127.3_203,>cin-mir-4029,-3.73371
>ENSCING00000008915|ENSCING00000008915.3|ENSCINT00000018127|ENSCINT00000018127.3_230,>cin-mir-4029,-3.65198
>ENSCING00000008915|ENSCING00000008915.3|ENSCINT00000018127|ENSCINT00000018127.3_250,>cin-mir-4126,-3.19235
>ENSCING00000008915|ENSCING00000008915.3|ENSCINT00000018127|ENSCINT00000018127.3_314,>cin-mir-4126,-7.36014
>ENSCING00000008915|ENSCING00000008915.3|ENSCINT00000018127|ENSCINT00000018127.3_401,>cin-mir-4126,-4.11181
>ENSCING00000008915|ENSCING00000008915.3|ENSCINT00000018127|ENSCINT00000018127.3_781,>cin-mir-4126,-5.3985
>ENSCING00000008915|ENSCING00000008915.3|ENSCINT00000018127|ENSCINT00000018127.3_821,>cin-mir-4030,-4.62348
>ENSCING00000008915|ENSCING00000008915.3|ENSCINT00000018127|ENSCINT00000018127.3_821,>cin-mir-4126,-3.97748
>ENSCING00000008915|ENSCING00000008915.3|ENSCINT00000018127|ENSCINT00000018127.3_1351,>cin-mir-4126,-3.93084
>ENSCING00000008915|ENSCING00000008915.3|ENSCINT00000018127|ENSCINT00000018127.3_1357,>cin-mir-4126,-3.7405
>ENSCING00000008915|ENSCING00000008915.3|ENSCINT00000018127|ENSCINT00000018127.3_1457,>cin-mir-4126,-3.23204
>ENSCING00000008915|ENSCING00000008915.3|ENSCINT00000018127|ENSCINT00000018127.3_1596,>cin-mir-4126,-4.6761
>ENSCING00000008915|ENSCING00000008915.3|ENSCINT00000018127|ENSCINT00000018127.3_1670,>cin-mir-4093,-3.20302
>ENSCING00000008915|ENSCING00000008915.3|ENSCINT00000018127|ENSCINT00000018127.3_1670,>cin-mir-4126,-3.54742
>ENSCING00000008915|ENSCING00000008915.3|ENSCINT00000018127|ENSCINT00000018127.3_2023,>cin-mir-4029,-3.56723
>ENSCING00000008915|ENSCING00000008915.3|ENSCINT00000018127|ENSCINT00000018127.3_2023,>cin-mir-4126,-4.94848
>ENSCING00000008915|ENSCING00000008915.3|ENSCINT00000018127|ENSCINT00000018127.3_2105,>cin-mir-4126,-6.93984
>ENSCING00000008915|ENSCING00000008915.3|ENSCINT00000018127|ENSCINT00000018127.3_2123,>cin-mir-4126,-10.8325
>ENSCING00000008915|ENSCING00000008915.3|ENSCINT00000018127|ENSCINT00000018127.3_2321,>cin-mir-4126,-6.2677
>ENSCING00000008915|ENSCING00000008915.3|ENSCINT00000018127|ENSCINT00000018127.3_2420,>cin-mir-4126,-7.53321
>ENSCING00000008915|ENSCING00000008915.3|ENSCINT00000018127|ENSCINT00000018127.3_2611,>cin-mir-4126,-5.36057
>ENSCING00000008915|ENSCING00000008915.3|ENSCINT00000018127|ENSCINT00000018127.3_3171,>cin-mir-4029,-3.25426
>ENSCING00000008915|ENSCING00000008915.3|ENSCINT00000018127|ENSCINT00000018127.3_3257,>cin-mir-4126,-3.08648
>ENSCING00000008915|ENSCING00000008915.3|ENSCINT00000018127|ENSCINT00000018127.3_3458,>cin-mir-4126,-5.2334
>ENSCING00000007698|ENSCING00000007698.3|ENSCINT00000015777|ENSCINT00000015777.3_69,>cin-mir-4126,-3.42211
>ENSCING00000007698|ENSCING00000007698.3|ENSCINT00000015777|ENSCINT00000015777.3_374,>cin-mir-4126,-4.33609
>ENSCING00000007698|ENSCING00000007698.3|ENSCINT00000015777|ENSCINT00000015777.3_620,>cin-mir-4126,-8.13654
>ENSCING00000007698|ENSCING00000007698.3|ENSCINT00000015777|ENSCINT00000015777.3_736,>cin-mir-4126,-6.09874
>ENSCING00000007698|ENSCING00000007698.3|ENSCINT00000015777|ENSCINT00000015777.3_837,>cin-mir-4126,-4.94031
>ENSCING00000007698|ENSCING00000007698.3|ENSCINT00000015777|ENSCINT00000015777.3_1112,>cin-mir-4093,-7.09565
>ENSCING00000007698|ENSCING00000007698.3|ENSCINT00000015777|ENSCINT00000015777.3_1561,>cin-mir-4126,-4.86017
>ENSCING00000001425|ENSCING00000001425.3|ENSCINT00000002790|ENSCINT00000002790.3_1122,>cin-mir-4126,-9.52426
>ENSCING00000008915|ENSCING00000008915.3|ENSCINT00000018127|ENSCINT00000018127.3_629,>cin-mir-4126,-5.85692
>ENSCING00000008915|ENSCING00000008915.3|ENSCINT00000018127|ENSCINT00000018127.3_2441,>cin-mir-4126,-7.65798
>ENSCING00000008915|ENSCING00000008915.3|ENSCINT00000018127|ENSCINT00000018127.3_3827,>cin-mir-4126,-4.2608
>ENSCING00000024145|ENSCING00000024145.1|ENSCINT00000031524|ENSCINT00000031524.1_161,>cin-mir-4201,-11.0238
>ENSCING00000024145|ENSCING00000024145.1|ENSCINT00000031524|ENSCINT00000031524.1_169,>cin-mir-4201,-8.67771
>ENSCING00000001425|ENSCING00000001425.3|ENSCINT00000002790|ENSCINT00000002790.3_456,>cin-mir-4201,-8.02071
>ENSCING00000001425|ENSCING00000001425.3|ENSCINT00000002790|ENSCINT00000002790.3_457,>cin-mir-4201,-8.09392
>ENSCING00000001425|ENSCING00000001425.3|ENSCINT00000002790|ENSCINT00000002790.3_511,>cin-mir-4201,-7.87193
>ENSCING00000001425|ENSCING00000001425.3|ENSCINT00000002790|ENSCINT00000002790.3_565,>cin-mir-4201,-4.80986
>ENSCING00000001425|ENSCING00000001425.3|ENSCINT00000002790|ENSCINT00000002790.3_585,>cin-mir-4201,-15.3045
>ENSCING00000001425|ENSCING00000001425.3|ENSCINT00000002790|ENSCINT00000002790.3_599,>cin-mir-4201,-9.08068
>ENSCING00000001425|ENSCING00000001425.3|ENSCINT00000002790|ENSCINT00000002790.3_838,>cin-mir-4201,-4.63183
>ENSCING00000001425|ENSCING00000001425.3|ENSCINT00000002790|ENSCINT00000002790.3_839,>cin-mir-4056,-3.26441
>ENSCING00000001425|ENSCING00000001425.3|ENSCINT00000002790|ENSCINT00000002790.3_839,>cin-mir-4201,-5.38146
>ENSCING00000001425|ENSCING00000001425.3|ENSCINT00000002790|ENSCINT00000002790.3_846,>cin-mir-4201,-5.37763
>ENSCING00000001425|ENSCING00000001425.3|ENSCINT00000002790|ENSCINT00000002790.3_1228,>cin-mir-4201,-4.19086
>ENSCING00000001425|ENSCING00000001425.3|ENSCINT00000002790|ENSCINT00000002790.3_1307,>cin-mir-4201,-11.0388
>ENSCING00000001425|ENSCING00000001425.3|ENSCINT00000002790|ENSCINT00000002790.3_1321,>cin-mir-4201,-5.44653
>ENSCING00000001425|ENSCING00000001425.3|ENSCINT00000002790|ENSCINT00000002790.3_1412,>cin-mir-4201,-5.24964
>ENSCING00000001425|ENSCING00000001425.3|ENSCINT00000002790|ENSCINT00000002790.3_1430,>cin-mir-4201,-3.44513
>ENSCING00000001425|ENSCING00000001425.3|ENSCINT00000002790|ENSCINT00000002790.3_1432,>cin-mir-4201,-3.71968
>ENSCING00000001425|ENSCING00000001425.3|ENSCINT00000002790|ENSCINT00000002790.3_1433,>cin-mir-4086,-3.59068
>ENSCING00000001425|ENSCING00000001425.3|ENSCINT00000002790|ENSCINT00000002790.3_1433,>cin-mir-4201,-6.29544
>ENSCING00000001425|ENSCING00000001425.3|ENSCINT00000002790|ENSCINT00000002790.3_1496,>cin-mir-4201,-9.55881
>ENSCING00000001425|ENSCING00000001425.3|ENSCINT00000002790|ENSCINT00000002790.3_1694,>cin-mir-4201,-12.2845
>ENSCING00000001425|ENSCING00000001425.3|ENSCINT00000002790|ENSCINT00000002790.3_2108,>cin-mir-4201,-10.9525
>ENSCING00000001425|ENSCING00000001425.3|ENSCINT00000002790|ENSCINT00000002790.3_2511,>cin-mir-4201,-3.79672
>ENSCING00000008915|ENSCING00000008915.3|ENSCINT00000018127|ENSCINT00000018127.3_656,>cin-mir-4201,-6.21793
>ENSCING00000008915|ENSCING00000008915.3|ENSCINT00000018127|ENSCINT00000018127.3_1289,>cin-mir-4201,-3.72705
>ENSCING00000008915|ENSCING00000008915.3|ENSCINT00000018127|ENSCINT00000018127.3_2061,>cin-mir-4201,-4.42001
>ENSCING00000008915|ENSCING00000008915.3|ENSCINT00000018127|ENSCINT00000018127.3_2160,>cin-mir-4201,-3.74799
>ENSCING00000008915|ENSCING00000008915.3|ENSCINT00000018127|ENSCINT00000018127.3_2501,>cin-mir-4201,-4.84681
>ENSCING00000008915|ENSCING00000008915.3|ENSCINT00000018127|ENSCINT00000018127.3_2633,>cin-mir-4201,-7.13191
>ENSCING00000008915|ENSCING00000008915.3|ENSCINT00000018127|ENSCINT00000018127.3_3625,>cin-mir-4201,-6.67399
>ENSCING00000008915|ENSCING00000008915.3|ENSCINT00000018127|ENSCINT00000018127.3_3806,>cin-mir-4201,-7.84202
>ENSCING00000008915|ENSCING00000008915.3|ENSCINT00000018127|ENSCINT00000018127.3_3924,>cin-mir-4201,-4.99146
>ENSCING00000007698|ENSCING00000007698.3|ENSCINT00000015777|ENSCINT00000015777.3_74,>cin-mir-4201,-4.85896
>ENSCING00000007698|ENSCING00000007698.3|ENSCINT00000015777|ENSCINT00000015777.3_707,>cin-mir-4201,-14.7752
>ENSCING00000007698|ENSCING00000007698.3|ENSCINT00000015777|ENSCINT00000015777.3_824,>cin-mir-4201,-11.5613
>ENSCING00000007698|ENSCING00000007698.3|ENSCINT00000015777|ENSCINT00000015777.3_825,>cin-mir-4201,-11.6677
>ENSCING00000007698|ENSCING00000007698.3|ENSCINT00000015777|ENSCINT00000015777.3_1451,>cin-mir-4201,-3.57847
>ENSCING00000007698|ENSCING00000007698.3|ENSCINT00000015777|ENSCINT00000015777.3_2076,>cin-mir-4201,-6.00057
>ENSCING00000008915|ENSCING00000008915.3|ENSCINT00000018127|ENSCINT00000018127.3_1485,>cin-mir-4201,-13.9744
>ENSCING00000007698|ENSCING00000007698.3|ENSCINT00000015777|ENSCINT00000015777.3_893,>cin-mir-4201,-7.95659
>ENSCING00000007698|ENSCING00000007698.3|ENSCINT00000015777|ENSCINT00000015777.3_1248,>cin-mir-4201,-14.881
>ENSCING00000007698|ENSCING00000007698.3|ENSCINT00000015777|ENSCINT00000015777.3_1590,>cin-mir-4201,-5.63905
>ENSCING00000007698|ENSCING00000007698.3|ENSCINT00000015777|ENSCINT00000015777.3_2382,>cin-mir-4201,-14.2302
>ENSCING00000024145|ENSCING00000024145.1|ENSCINT00000031524|ENSCINT00000031524.1_65,>cin-mir-4201,-12.2454
>ENSCING00000024145|ENSCING00000024145.1|ENSCINT00000031524|ENSCINT00000031524.1_70,>cin-mir-4201,-11.9675
>ENSCING00000024145|ENSCING00000024145.1|ENSCINT00000031524|ENSCINT00000031524.1_89,>cin-mir-4201,-14.1844
>ENSCING00000024145|ENSCING00000024145.1|ENSCINT00000031524|ENSCINT00000031524.1_117,>cin-mir-4201,-14.8822
>ENSCING00000001425|ENSCING00000001425.3|ENSCINT00000002790|ENSCINT00000002790.3_1999,>cin-mir-4086,-3.45972
>ENSCING00000001425|ENSCING00000001425.3|ENSCINT00000002790|ENSCINT00000002790.3_1999,>cin-mir-4201,-7.95178
>ENSCING00000008915|ENSCING00000008915.3|ENSCINT00000018127|ENSCINT00000018127.3_2903,>cin-mir-4201,-3.155
>ENSCING00000007698|ENSCING00000007698.3|ENSCINT00000015777|ENSCINT00000015777.3_1033,>cin-mir-4201,-4.0332
>ENSCING00000007698|ENSCING00000007698.3|ENSCINT00000015777|ENSCINT00000015777.3_1190,>cin-mir-4201,-5.1095
>ENSCING00000007698|ENSCING00000007698.3|ENSCINT00000015777|ENSCINT00000015777.3_2164,>cin-mir-4100,-3.40885
>ENSCING00000024145|ENSCING00000024145.1|ENSCINT00000031524|ENSCINT00000031524.1_79,>cin-mir-4113,-4.40135
>ENSCING00000001425|ENSCING00000001425.3|ENSCINT00000002790|ENSCINT00000002790.3_515,>cin-mir-4113,-3.50633
>ENSCING00000001425|ENSCING00000001425.3|ENSCINT00000002790|ENSCINT00000002790.3_679,>cin-mir-4113,-3.62483
>ENSCING00000001425|ENSCING00000001425.3|ENSCINT00000002790|ENSCINT00000002790.3_1240,>cin-mir-183,-4.53919
>ENSCING00000001425|ENSCING00000001425.3|ENSCINT00000002790|ENSCINT00000002790.3_1915,>cin-mir-183,-5.42573
>ENSCING00000008915|ENSCING00000008915.3|ENSCINT00000018127|ENSCINT00000018127.3_492,>cin-mir-183,-3.45476
>ENSCING00000008915|ENSCING00000008915.3|ENSCINT00000018127|ENSCINT00000018127.3_1571,>cin-mir-4113,-4.13661
>ENSCING00000008915|ENSCING00000008915.3|ENSCINT00000018127|ENSCINT00000018127.3_1595,>cin-mir-4113,-4.11108
>ENSCING00000008915|ENSCING00000008915.3|ENSCINT00000018127|ENSCINT00000018127.3_2428,>cin-mir-183,-8.23492
>ENSCING00000008915|ENSCING00000008915.3|ENSCINT00000018127|ENSCINT00000018127.3_2966,>cin-mir-4113,-5.65108
>ENSCING00000008915|ENSCING00000008915.3|ENSCINT00000018127|ENSCINT00000018127.3_3379,>cin-mir-4113,-3.17633
>ENSCING00000008915|ENSCING00000008915.3|ENSCINT00000018127|ENSCINT00000018127.3_3400,>cin-mir-183,-3.36347
>ENSCING00000008915|ENSCING00000008915.3|ENSCINT00000018127|ENSCINT00000018127.3_3869,>cin-mir-4076,-3.02087
>ENSCING00000008915|ENSCING00000008915.3|ENSCINT00000018127|ENSCINT00000018127.3_3954,>cin-mir-4113,-3.27561
>ENSCING00000008915|ENSCING00000008915.3|ENSCINT00000018127|ENSCINT00000018127.3_3976,>cin-mir-4113,-3.65364
>ENSCING00000008915|ENSCING00000008915.3|ENSCINT00000018127|ENSCINT00000018127.3_3994,>cin-mir-4113,-3.48188
>ENSCING00000007698|ENSCING00000007698.3|ENSCINT00000015777|ENSCINT00000015777.3_133,>cin-mir-4113,-7.92715
>ENSCING00000007698|ENSCING00000007698.3|ENSCINT00000015777|ENSCINT00000015777.3_1063,>cin-mir-4113,-4.58557
>ENSCING00000007698|ENSCING00000007698.3|ENSCINT00000015777|ENSCINT00000015777.3_1070,>cin-mir-4113,-4.58606
>ENSCING00000007698|ENSCING00000007698.3|ENSCINT00000015777|ENSCINT00000015777.3_1083,>cin-mir-4113,-4.06473
>ENSCING00000007698|ENSCING00000007698.3|ENSCINT00000015777|ENSCINT00000015777.3_2078,>cin-mir-183,-3.64078
>ENSCING00000007698|ENSCING00000007698.3|ENSCINT00000015777|ENSCINT00000015777.3_1645,>cin-mir-183,-5.87324
>ENSCING00000001425|ENSCING00000001425.3|ENSCINT00000002790|ENSCINT00000002790.3_1998,>cin-mir-4023,-5.39544
>ENSCING00000008915|ENSCING00000008915.3|ENSCINT00000018127|ENSCINT00000018127.3_1169,>cin-mir-4023,-4.73817
>ENSCING00000008915|ENSCING00000008915.3|ENSCINT00000018127|ENSCINT00000018127.3_1378,>cin-mir-4023,-5.01949
>ENSCING00000008915|ENSCING00000008915.3|ENSCINT00000018127|ENSCINT00000018127.3_1647,>cin-mir-4023,-3.94464
>ENSCING00000008915|ENSCING00000008915.3|ENSCINT00000018127|ENSCINT00000018127.3_2386,>cin-mir-4023,-4.08663
>ENSCING00000007698|ENSCING00000007698.3|ENSCINT00000015777|ENSCINT00000015777.3_2385,>cin-mir-4023,-3.15816
>ENSCING00000001425|ENSCING00000001425.3|ENSCINT00000002790|ENSCINT00000002790.3_875,>cin-mir-4150,-3.3644
>ENSCING00000008915|ENSCING00000008915.3|ENSCINT00000018127|ENSCINT00000018127.3_467,>cin-mir-4150,-5.14283
>ENSCING00000008915|ENSCING00000008915.3|ENSCINT00000018127|ENSCINT00000018127.3_1327,>cin-mir-4024,-9.64986
>ENSCING00000024145|ENSCING00000024145.1|ENSCINT00000031524|ENSCINT00000031524.1_227,>cin-mir-4108,-4.66451
>ENSCING00000001425|ENSCING00000001425.3|ENSCINT00000002790|ENSCINT00000002790.3_1210,>cin-mir-4219,-4.43696
>ENSCING00000001425|ENSCING00000001425.3|ENSCINT00000002790|ENSCINT00000002790.3_2041,>cin-mir-4219,-4.04661
>ENSCING00000008915|ENSCING00000008915.3|ENSCINT00000018127|ENSCINT00000018127.3_1551,>cin-mir-4108,-6.09639
>ENSCING00000008915|ENSCING00000008915.3|ENSCINT00000018127|ENSCINT00000018127.3_2147,>cin-mir-4219,-3.01877
>ENSCING00000008915|ENSCING00000008915.3|ENSCINT00000018127|ENSCINT00000018127.3_2973,>cin-mir-4108,-3.62843
>ENSCING00000008915|ENSCING00000008915.3|ENSCINT00000018127|ENSCINT00000018127.3_3391,>cin-mir-4219,-3.5013
>ENSCING00000008915|ENSCING00000008915.3|ENSCINT00000018127|ENSCINT00000018127.3_3523,>cin-mir-4108,-9.04657
>ENSCING00000008915|ENSCING00000008915.3|ENSCINT00000018127|ENSCINT00000018127.3_3580,>cin-mir-4108,-5.75891
>ENSCING00000007698|ENSCING00000007698.3|ENSCINT00000015777|ENSCINT00000015777.3_378,>cin-mir-4108,-5.44045
>ENSCING00000007698|ENSCING00000007698.3|ENSCINT00000015777|ENSCINT00000015777.3_888,>cin-mir-4219,-3.73014
>ENSCING00000007698|ENSCING00000007698.3|ENSCINT00000015777|ENSCINT00000015777.3_1848,>cin-mir-4108,-6.36592
>ENSCING00000007698|ENSCING00000007698.3|ENSCINT00000015777|ENSCINT00000015777.3_2011,>cin-mir-4219,-3.72293
>ENSCING00000008915|ENSCING00000008915.3|ENSCINT00000018127|ENSCINT00000018127.3_1723,>cin-mir-4108,-11.9926
>ENSCING00000007698|ENSCING00000007698.3|ENSCINT00000015777|ENSCINT00000015777.3_1188,>cin-mir-4108,-4.27931
>ENSCING00000001425|ENSCING00000001425.3|ENSCINT00000002790|ENSCINT00000002790.3_1121,>cin-mir-4012-1,-3.59388
>ENSCING00000008915|ENSCING00000008915.3|ENSCINT00000018127|ENSCINT00000018127.3_229,>cin-mir-4012-1,-10.2377
>ENSCING00000008915|ENSCING00000008915.3|ENSCINT00000018127|ENSCINT00000018127.3_1015,>cin-mir-4012-1,-5.22225
>ENSCING00000008915|ENSCING00000008915.3|ENSCINT00000018127|ENSCINT00000018127.3_1243,>cin-mir-4012-1,-3.74602
>ENSCING00000008915|ENSCING00000008915.3|ENSCINT00000018127|ENSCINT00000018127.3_1350,>cin-mir-4012-1,-4.91183
>ENSCING00000008915|ENSCING00000008915.3|ENSCINT00000018127|ENSCINT00000018127.3_2371,>cin-mir-4012-1,-7.43164
>ENSCING00000008915|ENSCING00000008915.3|ENSCINT00000018127|ENSCINT00000018127.3_3163,>cin-mir-4012-1,-4.40822
>ENSCING00000001425|ENSCING00000001425.3|ENSCINT00000002790|ENSCINT00000002790.3_427,>cin-mir-4185,-3.41715
>ENSCING00000001425|ENSCING00000001425.3|ENSCINT00000002790|ENSCINT00000002790.3_2270,>cin-mir-4220,-4.64091
>ENSCING00000008915|ENSCING00000008915.3|ENSCINT00000018127|ENSCINT00000018127.3_153,>cin-mir-4185,-4.19555
>ENSCING00000008915|ENSCING00000008915.3|ENSCINT00000018127|ENSCINT00000018127.3_153,>cin-mir-4220,-3.57896
>ENSCING00000008915|ENSCING00000008915.3|ENSCINT00000018127|ENSCINT00000018127.3_2631,>cin-mir-4185,-4.64606
>ENSCING00000007698|ENSCING00000007698.3|ENSCINT00000015777|ENSCINT00000015777.3_605,>cin-mir-4185,-4.08256
>ENSCING00000007698|ENSCING00000007698.3|ENSCINT00000015777|ENSCINT00000015777.3_683,>cin-mir-4081,-3.6345
>ENSCING00000007698|ENSCING00000007698.3|ENSCINT00000015777|ENSCINT00000015777.3_987,>cin-mir-4081,-5.4598
>ENSCING00000007698|ENSCING00000007698.3|ENSCINT00000015777|ENSCINT00000015777.3_1529,>cin-mir-4185,-3.49759
>ENSCING00000007698|ENSCING00000007698.3|ENSCINT00000015777|ENSCINT00000015777.3_1642,>cin-mir-4220,-5.54458
>ENSCING00000001425|ENSCING00000001425.3|ENSCINT00000002790|ENSCINT00000002790.3_481,>cin-mir-4185,-6.94794
>ENSCING00000001425|ENSCING00000001425.3|ENSCINT00000002790|ENSCINT00000002790.3_538,>cin-mir-4090,-3.94886
>ENSCING00000001425|ENSCING00000001425.3|ENSCINT00000002790|ENSCINT00000002790.3_538,>cin-mir-4170,-3.66961
>ENSCING00000008915|ENSCING00000008915.3|ENSCINT00000018127|ENSCINT00000018127.3_550,>cin-mir-4205,-5.43239
>ENSCING00000008915|ENSCING00000008915.3|ENSCINT00000018127|ENSCINT00000018127.3_859,>cin-mir-4170,-4.15946
>ENSCING00000008915|ENSCING00000008915.3|ENSCINT00000018127|ENSCINT00000018127.3_924,>cin-mir-4170,-4.67318
>ENSCING00000008915|ENSCING00000008915.3|ENSCINT00000018127|ENSCINT00000018127.3_932,>cin-mir-4170,-4.4515
>ENSCING00000008915|ENSCING00000008915.3|ENSCINT00000018127|ENSCINT00000018127.3_944,>cin-mir-4090,-4.59506
>ENSCING00000008915|ENSCING00000008915.3|ENSCINT00000018127|ENSCINT00000018127.3_944,>cin-mir-4170,-4.00096
>ENSCING00000008915|ENSCING00000008915.3|ENSCINT00000018127|ENSCINT00000018127.3_962,>cin-mir-4170,-3.52979
>ENSCING00000008915|ENSCING00000008915.3|ENSCINT00000018127|ENSCINT00000018127.3_2181,>cin-mir-4205,-3.48783
>ENSCING00000008915|ENSCING00000008915.3|ENSCINT00000018127|ENSCINT00000018127.3_2228,>cin-mir-4170,-3.43191
>ENSCING00000008915|ENSCING00000008915.3|ENSCINT00000018127|ENSCINT00000018127.3_2260,>cin-mir-4205,-3.58581
>ENSCING00000008915|ENSCING00000008915.3|ENSCINT00000018127|ENSCINT00000018127.3_2617,>cin-mir-4090,-4.83077
>ENSCING00000008915|ENSCING00000008915.3|ENSCINT00000018127|ENSCINT00000018127.3_2617,>cin-mir-4205,-3.14025
>ENSCING00000008915|ENSCING00000008915.3|ENSCINT00000018127|ENSCINT00000018127.3_3452,>cin-mir-4205,-4.10889
>ENSCING00000008915|ENSCING00000008915.3|ENSCINT00000018127|ENSCINT00000018127.3_3787,>cin-mir-4194,-3.92138
>ENSCING00000007698|ENSCING00000007698.3|ENSCINT00000015777|ENSCINT00000015777.3_730,>cin-mir-4090,-10.7542
>ENSCING00000007698|ENSCING00000007698.3|ENSCINT00000015777|ENSCINT00000015777.3_730,>cin-mir-4194,-3.03907
>ENSCING00000007698|ENSCING00000007698.3|ENSCINT00000015777|ENSCINT00000015777.3_880,>cin-mir-4090,-3.14978
>ENSCING00000007698|ENSCING00000007698.3|ENSCINT00000015777|ENSCINT00000015777.3_880,>cin-mir-4205,-3.25336
>ENSCING00000001425|ENSCING00000001425.3|ENSCINT00000002790|ENSCINT00000002790.3_1409,>cin-mir-4194,-4.93172
>ENSCING00000001425|ENSCING00000001425.3|ENSCINT00000002790|ENSCINT00000002790.3_1727,>cin-mir-4090,-4.71874
>ENSCING00000001425|ENSCING00000001425.3|ENSCINT00000002790|ENSCINT00000002790.3_1727,>cin-mir-4205,-3.39741
>ENSCING00000008915|ENSCING00000008915.3|ENSCINT00000018127|ENSCINT00000018127.3_3602,>cin-mir-4090,-3.24112
>ENSCING00000007698|ENSCING00000007698.3|ENSCINT00000015777|ENSCINT00000015777.3_1534,>cin-mir-4090,-4.11502
>ENSCING00000007698|ENSCING00000007698.3|ENSCINT00000015777|ENSCINT00000015777.3_1534,>cin-mir-4194,-6.24508
>ENSCING00000007698|ENSCING00000007698.3|ENSCINT00000015777|ENSCINT00000015777.3_1898,>cin-mir-4090,-3.13816
>ENSCING00000007698|ENSCING00000007698.3|ENSCINT00000015777|ENSCINT00000015777.3_1171,>cin-mir-4090,-3.71468
>ENSCING00000007698|ENSCING00000007698.3|ENSCINT00000015777|ENSCINT00000015777.3_1171,>cin-mir-4194,-4.07308
>ENSCING00000021320|ENSCING00000021320.1|ENSCINT00000030685|ENSCINT00000030685.1_157,>cin-let-7a-1,-5.53031
>ENSCING00000001425|ENSCING00000001425.3|ENSCINT00000002790|ENSCINT00000002790.3_710,>cin-mir-4135,-5.55767
>ENSCING00000001425|ENSCING00000001425.3|ENSCINT00000002790|ENSCINT00000002790.3_1080,>cin-let-7a-1,-4.20669
>ENSCING00000001425|ENSCING00000001425.3|ENSCINT00000002790|ENSCINT00000002790.3_1080,>cin-mir-4135,-3.69464
>ENSCING00000001425|ENSCING00000001425.3|ENSCINT00000002790|ENSCINT00000002790.3_1451,>cin-mir-4111,-4.13832
>ENSCING00000001425|ENSCING00000001425.3|ENSCINT00000002790|ENSCINT00000002790.3_1451,>cin-mir-4135,-3.45665
>ENSCING00000001425|ENSCING00000001425.3|ENSCINT00000002790|ENSCINT00000002790.3_1451,>cin-mir-4189,-4.8776
>ENSCING00000001425|ENSCING00000001425.3|ENSCINT00000002790|ENSCINT00000002790.3_1597,>cin-let-7a-1,-6.28092
>ENSCING00000001425|ENSCING00000001425.3|ENSCINT00000002790|ENSCINT00000002790.3_1597,>cin-mir-4111,-3.64933
>ENSCING00000001425|ENSCING00000001425.3|ENSCINT00000002790|ENSCINT00000002790.3_1597,>cin-mir-4135,-5.11669
>ENSCING00000001425|ENSCING00000001425.3|ENSCINT00000002790|ENSCINT00000002790.3_1604,>cin-let-7a-1,-8.97916
>ENSCING00000001425|ENSCING00000001425.3|ENSCINT00000002790|ENSCINT00000002790.3_1604,>cin-mir-4111,-6.35682
>ENSCING00000001425|ENSCING00000001425.3|ENSCINT00000002790|ENSCINT00000002790.3_1604,>cin-mir-4135,-4.43101
>ENSCING00000001425|ENSCING00000001425.3|ENSCINT00000002790|ENSCINT00000002790.3_1641,>cin-let-7a-1,-4.00764
>ENSCING00000001425|ENSCING00000001425.3|ENSCINT00000002790|ENSCINT00000002790.3_1958,>cin-let-7a-1,-3.47737
>ENSCING00000001425|ENSCING00000001425.3|ENSCINT00000002790|ENSCINT00000002790.3_1958,>cin-mir-4135,-3.38208
>ENSCING00000001425|ENSCING00000001425.3|ENSCINT00000002790|ENSCINT00000002790.3_2215,>cin-let-7a-1,-5.51234
>ENSCING00000001425|ENSCING00000001425.3|ENSCINT00000002790|ENSCINT00000002790.3_2455,>cin-let-7a-1,-10.3256
>ENSCING00000001425|ENSCING00000001425.3|ENSCINT00000002790|ENSCINT00000002790.3_2455,>cin-mir-4111,-7.5425
>ENSCING00000001425|ENSCING00000001425.3|ENSCINT00000002790|ENSCINT00000002790.3_2455,>cin-mir-4189,-5.05502
>ENSCING00000008915|ENSCING00000008915.3|ENSCINT00000018127|ENSCINT00000018127.3_105,>cin-mir-4135,-5.27404
>ENSCING00000008915|ENSCING00000008915.3|ENSCINT00000018127|ENSCINT00000018127.3_473,>cin-let-7a-1,-3.88234
>ENSCING00000008915|ENSCING00000008915.3|ENSCINT00000018127|ENSCINT00000018127.3_473,>cin-mir-4135,-3.22992
>ENSCING00000008915|ENSCING00000008915.3|ENSCINT00000018127|ENSCINT00000018127.3_577,>cin-mir-4135,-4.15749
>ENSCING00000008915|ENSCING00000008915.3|ENSCINT00000018127|ENSCINT00000018127.3_1750,>cin-mir-4189,-3.93792
>ENSCING00000008915|ENSCING00000008915.3|ENSCINT00000018127|ENSCINT00000018127.3_1916,>cin-let-7a-1,-5.06042
>ENSCING00000008915|ENSCING00000008915.3|ENSCINT00000018127|ENSCINT00000018127.3_1916,>cin-mir-4111,-5.35457
>ENSCING00000008915|ENSCING00000008915.3|ENSCINT00000018127|ENSCINT00000018127.3_2033,>cin-let-7a-1,-5.86594
>ENSCING00000008915|ENSCING00000008915.3|ENSCINT00000018127|ENSCINT00000018127.3_2033,>cin-mir-4189,-3.09122
>ENSCING00000008915|ENSCING00000008915.3|ENSCINT00000018127|ENSCINT00000018127.3_2114,>cin-mir-4189,-5.40996
>ENSCING00000008915|ENSCING00000008915.3|ENSCINT00000018127|ENSCINT00000018127.3_3424,>cin-let-7a-1,-4.28563
>ENSCING00000008915|ENSCING00000008915.3|ENSCINT00000018127|ENSCINT00000018127.3_3485,>cin-let-7a-1,-4.69662
>ENSCING00000008915|ENSCING00000008915.3|ENSCINT00000018127|ENSCINT00000018127.3_3485,>cin-mir-4189,-8.19671
>ENSCING00000008915|ENSCING00000008915.3|ENSCINT00000018127|ENSCINT00000018127.3_3600,>cin-mir-4111,-4.45657
>ENSCING00000008915|ENSCING00000008915.3|ENSCINT00000018127|ENSCINT00000018127.3_3600,>cin-mir-4189,-3.42039
>ENSCING00000008915|ENSCING00000008915.3|ENSCINT00000018127|ENSCINT00000018127.3_3789,>cin-mir-4111,-3.62952
>ENSCING00000007698|ENSCING00000007698.3|ENSCINT00000015777|ENSCINT00000015777.3_755,>cin-let-7a-1,-4.76512
>ENSCING00000007698|ENSCING00000007698.3|ENSCINT00000015777|ENSCINT00000015777.3_1558,>cin-let-7a-1,-4.10211
>ENSCING00000007698|ENSCING00000007698.3|ENSCINT00000015777|ENSCINT00000015777.3_1558,>cin-mir-4111,-3.00283
>ENSCING00000007698|ENSCING00000007698.3|ENSCINT00000015777|ENSCINT00000015777.3_1558,>cin-mir-4135,-3.08033
>ENSCING00000007698|ENSCING00000007698.3|ENSCINT00000015777|ENSCINT00000015777.3_1558,>cin-mir-4189,-6.18689
>ENSCING00000007698|ENSCING00000007698.3|ENSCINT00000015777|ENSCINT00000015777.3_2149,>cin-let-7a-1,-4.23959
>ENSCING00000007698|ENSCING00000007698.3|ENSCINT00000015777|ENSCINT00000015777.3_2323,>cin-let-7a-1,-6.1455
>ENSCING00000007698|ENSCING00000007698.3|ENSCINT00000015777|ENSCINT00000015777.3_2323,>cin-mir-4189,-3.83469
>ENSCING00000001425|ENSCING00000001425.3|ENSCINT00000002790|ENSCINT00000002790.3_157,>cin-mir-4135,-4.01101
>ENSCING00000001425|ENSCING00000001425.3|ENSCINT00000002790|ENSCINT00000002790.3_157,>cin-mir-4189,-4.43783
>ENSCING00000001425|ENSCING00000001425.3|ENSCINT00000002790|ENSCINT00000002790.3_1629,>cin-let-7a-1,-3.7041
>ENSCING00000008915|ENSCING00000008915.3|ENSCINT00000018127|ENSCINT00000018127.3_190,>cin-let-7a-1,-3.50463
>ENSCING00000008915|ENSCING00000008915.3|ENSCINT00000018127|ENSCINT00000018127.3_190,>cin-mir-4135,-5.69455
>ENSCING00000008915|ENSCING00000008915.3|ENSCINT00000018127|ENSCINT00000018127.3_2590,>cin-let-7a-1,-4.51541
>ENSCING00000007698|ENSCING00000007698.3|ENSCINT00000015777|ENSCINT00000015777.3_401,>cin-let-7a-1,-9.50943
>ENSCING00000007698|ENSCING00000007698.3|ENSCINT00000015777|ENSCINT00000015777.3_401,>cin-mir-4189,-5.68752
>ENSCING00000007698|ENSCING00000007698.3|ENSCINT00000015777|ENSCINT00000015777.3_2178,>cin-mir-4189,-3.21276
>ENSCING00000021320|ENSCING00000021320.1|ENSCINT00000030685|ENSCINT00000030685.1_552,>cin-mir-4129,-4.02515
>ENSCING00000001425|ENSCING00000001425.3|ENSCINT00000002790|ENSCINT00000002790.3_177,>cin-mir-4129,-3.49698
>ENSCING00000001425|ENSCING00000001425.3|ENSCINT00000002790|ENSCINT00000002790.3_2147,>cin-mir-4129,-3.22922
>ENSCING00000008915|ENSCING00000008915.3|ENSCINT00000018127|ENSCINT00000018127.3_1405,>cin-mir-4129,-3.31084
>ENSCING00000008915|ENSCING00000008915.3|ENSCINT00000018127|ENSCINT00000018127.3_2364,>cin-mir-4129,-10.7598
>ENSCING00000008915|ENSCING00000008915.3|ENSCINT00000018127|ENSCINT00000018127.3_3517,>cin-mir-4129,-5.54607
>ENSCING00000007698|ENSCING00000007698.3|ENSCINT00000015777|ENSCINT00000015777.3_1280,>cin-mir-4129,-8.15364
>ENSCING00000021320|ENSCING00000021320.1|ENSCINT00000030685|ENSCINT00000030685.1_56,>cin-mir-4042,-5.23722
>ENSCING00000001425|ENSCING00000001425.3|ENSCINT00000002790|ENSCINT00000002790.3_295,>cin-mir-4042,-4.55967
>ENSCING00000001425|ENSCING00000001425.3|ENSCINT00000002790|ENSCINT00000002790.3_359,>cin-mir-4041,-3.18048
>ENSCING00000001425|ENSCING00000001425.3|ENSCINT00000002790|ENSCINT00000002790.3_359,>cin-mir-4209,-3.07545
>ENSCING00000001425|ENSCING00000001425.3|ENSCINT00000002790|ENSCINT00000002790.3_720,>cin-mir-4209,-3.59678
>ENSCING00000001425|ENSCING00000001425.3|ENSCINT00000002790|ENSCINT00000002790.3_724,>cin-mir-4209,-3.38446
>ENSCING00000001425|ENSCING00000001425.3|ENSCINT00000002790|ENSCINT00000002790.3_811,>cin-mir-4041,-5.12015
>ENSCING00000001425|ENSCING00000001425.3|ENSCINT00000002790|ENSCINT00000002790.3_811,>cin-mir-4042,-5.08358
>ENSCING00000001425|ENSCING00000001425.3|ENSCINT00000002790|ENSCINT00000002790.3_811,>cin-mir-4209,-5.48595
>ENSCING00000001425|ENSCING00000001425.3|ENSCINT00000002790|ENSCINT00000002790.3_823,>cin-mir-4041,-7.52267
>ENSCING00000001425|ENSCING00000001425.3|ENSCINT00000002790|ENSCINT00000002790.3_823,>cin-mir-4042,-5.6012
>ENSCING00000001425|ENSCING00000001425.3|ENSCINT00000002790|ENSCINT00000002790.3_823,>cin-mir-4209,-7.25229
>ENSCING00000001425|ENSCING00000001425.3|ENSCINT00000002790|ENSCINT00000002790.3_1077,>cin-mir-4209,-7.90364
>ENSCING00000001425|ENSCING00000001425.3|ENSCINT00000002790|ENSCINT00000002790.3_1891,>cin-mir-4209,-7.07498
>ENSCING00000001425|ENSCING00000001425.3|ENSCINT00000002790|ENSCINT00000002790.3_2157,>cin-mir-4041,-4.10763
>ENSCING00000001425|ENSCING00000001425.3|ENSCINT00000002790|ENSCINT00000002790.3_2176,>cin-mir-4041,-3.84639
>ENSCING00000001425|ENSCING00000001425.3|ENSCINT00000002790|ENSCINT00000002790.3_2399,>cin-mir-4209,-3.21264
>ENSCING00000001425|ENSCING00000001425.3|ENSCINT00000002790|ENSCINT00000002790.3_2464,>cin-mir-4209,-5.40727
>ENSCING00000008915|ENSCING00000008915.3|ENSCINT00000018127|ENSCINT00000018127.3_134,>cin-mir-4042,-3.04367
>ENSCING00000008915|ENSCING00000008915.3|ENSCINT00000018127|ENSCINT00000018127.3_214,>cin-mir-4041,-4.72462
>ENSCING00000008915|ENSCING00000008915.3|ENSCINT00000018127|ENSCINT00000018127.3_333,>cin-mir-4209,-4.8992
>ENSCING00000008915|ENSCING00000008915.3|ENSCINT00000018127|ENSCINT00000018127.3_524,>cin-mir-4209,-4.64678
>ENSCING00000008915|ENSCING00000008915.3|ENSCINT00000018127|ENSCINT00000018127.3_554,>cin-mir-4041,-5.39586
>ENSCING00000008915|ENSCING00000008915.3|ENSCINT00000018127|ENSCINT00000018127.3_1042,>cin-mir-4209,-5.55881
>ENSCING00000008915|ENSCING00000008915.3|ENSCINT00000018127|ENSCINT00000018127.3_1061,>cin-mir-4209,-3.10637
>ENSCING00000008915|ENSCING00000008915.3|ENSCINT00000018127|ENSCINT00000018127.3_1472,>cin-mir-4042,-6.29565
>ENSCING00000008915|ENSCING00000008915.3|ENSCINT00000018127|ENSCINT00000018127.3_1535,>cin-mir-4042,-3.0628
>ENSCING00000008915|ENSCING00000008915.3|ENSCINT00000018127|ENSCINT00000018127.3_1981,>cin-mir-4041,-3.33822
>ENSCING00000008915|ENSCING00000008915.3|ENSCINT00000018127|ENSCINT00000018127.3_2243,>cin-mir-4209,-3.06681
>ENSCING00000008915|ENSCING00000008915.3|ENSCINT00000018127|ENSCINT00000018127.3_2435,>cin-mir-4209,-5.0929
>ENSCING00000008915|ENSCING00000008915.3|ENSCINT00000018127|ENSCINT00000018127.3_2918,>cin-mir-4041,-4.77005
>ENSCING00000008915|ENSCING00000008915.3|ENSCINT00000018127|ENSCINT00000018127.3_2918,>cin-mir-4209,-10.2586
>ENSCING00000008915|ENSCING00000008915.3|ENSCINT00000018127|ENSCINT00000018127.3_3050,>cin-mir-4042,-6.62824
>ENSCING00000008915|ENSCING00000008915.3|ENSCINT00000018127|ENSCINT00000018127.3_3083,>cin-mir-4042,-7.44728
>ENSCING00000008915|ENSCING00000008915.3|ENSCINT00000018127|ENSCINT00000018127.3_3412,>cin-mir-4209,-3.10609
>ENSCING00000008915|ENSCING00000008915.3|ENSCINT00000018127|ENSCINT00000018127.3_3518,>cin-mir-4209,-5.59525
>ENSCING00000008915|ENSCING00000008915.3|ENSCINT00000018127|ENSCINT00000018127.3_3635,>cin-mir-4041,-5.78401
>ENSCING00000008915|ENSCING00000008915.3|ENSCINT00000018127|ENSCINT00000018127.3_3851,>cin-mir-4042,-3.96856
>ENSCING00000007698|ENSCING00000007698.3|ENSCINT00000015777|ENSCINT00000015777.3_45,>cin-mir-4209,-6.16596
>ENSCING00000007698|ENSCING00000007698.3|ENSCINT00000015777|ENSCINT00000015777.3_179,>cin-mir-4042,-5.91584
>ENSCING00000007698|ENSCING00000007698.3|ENSCINT00000015777|ENSCINT00000015777.3_499,>cin-mir-4042,-10.2266
>ENSCING00000007698|ENSCING00000007698.3|ENSCINT00000015777|ENSCINT00000015777.3_1103,>cin-mir-4042,-3.36791
>ENSCING00000007698|ENSCING00000007698.3|ENSCINT00000015777|ENSCINT00000015777.3_1259,>cin-mir-4042,-3.5673
>ENSCING00000007698|ENSCING00000007698.3|ENSCINT00000015777|ENSCINT00000015777.3_1295,>cin-mir-4042,-3.16958
>ENSCING00000007698|ENSCING00000007698.3|ENSCINT00000015777|ENSCINT00000015777.3_1568,>cin-mir-4042,-3.54919
>ENSCING00000021320|ENSCING00000021320.1|ENSCINT00000030685|ENSCINT00000030685.1_326,>cin-mir-4209,-5.70696
>ENSCING00000001425|ENSCING00000001425.3|ENSCINT00000002790|ENSCINT00000002790.3_283,>cin-mir-4042,-5.43392
>ENSCING00000008915|ENSCING00000008915.3|ENSCINT00000018127|ENSCINT00000018127.3_1490,>cin-mir-4042,-5.06367
>ENSCING00000007698|ENSCING00000007698.3|ENSCINT00000015777|ENSCINT00000015777.3_958,>cin-mir-4041,-5.02202
>ENSCING00000001425|ENSCING00000001425.3|ENSCINT00000002790|ENSCINT00000002790.3_617,>cin-mir-4041,-4.10517
>ENSCING00000001425|ENSCING00000001425.3|ENSCINT00000002790|ENSCINT00000002790.3_909,>cin-mir-4217,-5.59557
>ENSCING00000001425|ENSCING00000001425.3|ENSCINT00000002790|ENSCINT00000002790.3_1671,>cin-mir-4217,-4.57553
>ENSCING00000001425|ENSCING00000001425.3|ENSCINT00000002790|ENSCINT00000002790.3_2221,>cin-mir-4217,-3.46082
>ENSCING00000008915|ENSCING00000008915.3|ENSCINT00000018127|ENSCINT00000018127.3_177,>cin-mir-4217,-5.03079
>ENSCING00000008915|ENSCING00000008915.3|ENSCINT00000018127|ENSCINT00000018127.3_290,>cin-mir-4217,-5.38389
>ENSCING00000008915|ENSCING00000008915.3|ENSCINT00000018127|ENSCINT00000018127.3_541,>cin-mir-4217,-4.49727
>ENSCING00000008915|ENSCING00000008915.3|ENSCINT00000018127|ENSCINT00000018127.3_595,>cin-mir-4217,-4.57825
>ENSCING00000008915|ENSCING00000008915.3|ENSCINT00000018127|ENSCINT00000018127.3_819,>cin-mir-4217,-3.71874
>ENSCING00000008915|ENSCING00000008915.3|ENSCINT00000018127|ENSCINT00000018127.3_1070,>cin-mir-4217,-3.76199
>ENSCING00000008915|ENSCING00000008915.3|ENSCINT00000018127|ENSCINT00000018127.3_1293,>cin-mir-4217,-4.24802
>ENSCING00000008915|ENSCING00000008915.3|ENSCINT00000018127|ENSCINT00000018127.3_1447,>cin-mir-4217,-3.29369
>ENSCING00000008915|ENSCING00000008915.3|ENSCINT00000018127|ENSCINT00000018127.3_1679,>cin-mir-4217,-3.60559
>ENSCING00000008915|ENSCING00000008915.3|ENSCINT00000018127|ENSCINT00000018127.3_2505,>cin-mir-4217,-3.94295
>ENSCING00000008915|ENSCING00000008915.3|ENSCINT00000018127|ENSCINT00000018127.3_3124,>cin-mir-4217,-4.15086
>ENSCING00000008915|ENSCING00000008915.3|ENSCINT00000018127|ENSCINT00000018127.3_3330,>cin-mir-4217,-5.29994
>ENSCING00000008915|ENSCING00000008915.3|ENSCINT00000018127|ENSCINT00000018127.3_3388,>cin-mir-4217,-7.75417
>ENSCING00000008915|ENSCING00000008915.3|ENSCINT00000018127|ENSCINT00000018127.3_3479,>cin-mir-4217,-3.75173
>ENSCING00000008915|ENSCING00000008915.3|ENSCINT00000018127|ENSCINT00000018127.3_3709,>cin-mir-4217,-4.22649
>ENSCING00000007698|ENSCING00000007698.3|ENSCINT00000015777|ENSCINT00000015777.3_217,>cin-mir-4217,-5.34133
>ENSCING00000007698|ENSCING00000007698.3|ENSCINT00000015777|ENSCINT00000015777.3_720,>cin-mir-4217,-3.11411
>ENSCING00000007698|ENSCING00000007698.3|ENSCINT00000015777|ENSCINT00000015777.3_1333,>cin-mir-4217,-3.17793
>ENSCING00000007698|ENSCING00000007698.3|ENSCINT00000015777|ENSCINT00000015777.3_2079,>cin-mir-4217,-4.35529
>ENSCING00000007698|ENSCING00000007698.3|ENSCINT00000015777|ENSCINT00000015777.3_2080,>cin-mir-4217,-4.37963
>ENSCING00000007698|ENSCING00000007698.3|ENSCINT00000015777|ENSCINT00000015777.3_2320,>cin-mir-4187,-3.05579
>ENSCING00000008915|ENSCING00000008915.3|ENSCINT00000018127|ENSCINT00000018127.3_1893,>cin-mir-4008c,-3.40187
>ENSCING00000007698|ENSCING00000007698.3|ENSCINT00000015777|ENSCINT00000015777.3_413,>cin-mir-4008a,-3.22182
>ENSCING00000021320|ENSCING00000021320.1|ENSCINT00000030685|ENSCINT00000030685.1_161,>cin-mir-1502d,-4.47795
>ENSCING00000001425|ENSCING00000001425.3|ENSCINT00000002790|ENSCINT00000002790.3_1371,>cin-mir-1502d,-3.13396
>ENSCING00000001425|ENSCING00000001425.3|ENSCINT00000002790|ENSCINT00000002790.3_1996,>cin-mir-1502d,-6.64017
>ENSCING00000008915|ENSCING00000008915.3|ENSCINT00000018127|ENSCINT00000018127.3_3093,>cin-mir-1502d,-3.48679
>ENSCING00000008915|ENSCING00000008915.3|ENSCINT00000018127|ENSCINT00000018127.3_3244,>cin-mir-1502d,-6.85806
>ENSCING00000008915|ENSCING00000008915.3|ENSCINT00000018127|ENSCINT00000018127.3_3648,>cin-mir-1502b,-3.15645
>ENSCING00000007698|ENSCING00000007698.3|ENSCINT00000015777|ENSCINT00000015777.3_384,>cin-mir-1502d,-3.20721
>ENSCING00000007698|ENSCING00000007698.3|ENSCINT00000015777|ENSCINT00000015777.3_1926,>cin-mir-1502d,-4.32634
>ENSCING00000008915|ENSCING00000008915.3|ENSCINT00000018127|ENSCINT00000018127.3_3667,>cin-mir-4068,-8.0302
>ENSCING00000024145|ENSCING00000024145.1|ENSCINT00000031524|ENSCINT00000031524.1_259,>cin-mir-375,-3.05305
>ENSCING00000008915|ENSCING00000008915.3|ENSCINT00000018127|ENSCINT00000018127.3_3867,>cin-mir-375,-5.17403
>ENSCING00000008915|ENSCING00000008915.3|ENSCINT00000018127|ENSCINT00000018127.3_3681,>cin-mir-5606,-7.93559
>ENSCING00000007698|ENSCING00000007698.3|ENSCINT00000015777|ENSCINT00000015777.3_284,>cin-mir-5606,-7.46738
>ENSCING00000001425|ENSCING00000001425.3|ENSCINT00000002790|ENSCINT00000002790.3_70,>cin-mir-4214,-3.395
>ENSCING00000001425|ENSCING00000001425.3|ENSCINT00000002790|ENSCINT00000002790.3_408,>cin-mir-4123,-5.1396
>ENSCING00000001425|ENSCING00000001425.3|ENSCINT00000002790|ENSCINT00000002790.3_408,>cin-mir-4214,-3.63279
>ENSCING00000001425|ENSCING00000001425.3|ENSCINT00000002790|ENSCINT00000002790.3_1182,>cin-mir-4123,-5.12573
>ENSCING00000001425|ENSCING00000001425.3|ENSCINT00000002790|ENSCINT00000002790.3_1182,>cin-mir-4214,-5.68439
>ENSCING00000001425|ENSCING00000001425.3|ENSCINT00000002790|ENSCINT00000002790.3_2452,>cin-mir-4123,-5.73691
>ENSCING00000008915|ENSCING00000008915.3|ENSCINT00000018127|ENSCINT00000018127.3_3311,>cin-mir-4123,-6.07426
>ENSCING00000008915|ENSCING00000008915.3|ENSCINT00000018127|ENSCINT00000018127.3_3311,>cin-mir-4214,-5.35694
>ENSCING00000007698|ENSCING00000007698.3|ENSCINT00000015777|ENSCINT00000015777.3_247,>cin-mir-4123,-3.20634
>ENSCING00000008915|ENSCING00000008915.3|ENSCINT00000018127|ENSCINT00000018127.3_1016,>cin-mir-4214,-3.47493
>ENSCING00000008915|ENSCING00000008915.3|ENSCINT00000018127|ENSCINT00000018127.3_3294,>cin-mir-4046,-3.59851
>ENSCING00000007698|ENSCING00000007698.3|ENSCINT00000015777|ENSCINT00000015777.3_1975,>cin-mir-4046,-3.52838
>ENSCING00000024145|ENSCING00000024145.1|ENSCINT00000031524|ENSCINT00000031524.1_292,>cin-mir-181,-4.51254
>ENSCING00000024145|ENSCING00000024145.1|ENSCINT00000031524|ENSCINT00000031524.1_292,>cin-mir-4085,-3.02427
>ENSCING00000024145|ENSCING00000024145.1|ENSCINT00000031524|ENSCINT00000031524.1_319,>cin-mir-181,-3.35509
>ENSCING00000021320|ENSCING00000021320.1|ENSCINT00000030685|ENSCINT00000030685.1_269,>cin-mir-181,-8.44764
>ENSCING00000021320|ENSCING00000021320.1|ENSCINT00000030685|ENSCINT00000030685.1_442,>cin-mir-181,-4.85553
>ENSCING00000001425|ENSCING00000001425.3|ENSCINT00000002790|ENSCINT00000002790.3_968,>cin-mir-181,-4.24596
>ENSCING00000001425|ENSCING00000001425.3|ENSCINT00000002790|ENSCINT00000002790.3_1363,>cin-mir-181,-4.6335
>ENSCING00000001425|ENSCING00000001425.3|ENSCINT00000002790|ENSCINT00000002790.3_1563,>cin-mir-181,-5.24487
>ENSCING00000001425|ENSCING00000001425.3|ENSCINT00000002790|ENSCINT00000002790.3_2232,>cin-mir-181,-4.57327
>ENSCING00000001425|ENSCING00000001425.3|ENSCINT00000002790|ENSCINT00000002790.3_2232,>cin-mir-4085,-6.66634
>ENSCING00000001425|ENSCING00000001425.3|ENSCINT00000002790|ENSCINT00000002790.3_2264,>cin-mir-4085,-3.86892
>ENSCING00000001425|ENSCING00000001425.3|ENSCINT00000002790|ENSCINT00000002790.3_2513,>cin-mir-181,-5.10046
>ENSCING00000008915|ENSCING00000008915.3|ENSCINT00000018127|ENSCINT00000018127.3_899,>cin-mir-181,-5.07188
>ENSCING00000008915|ENSCING00000008915.3|ENSCINT00000018127|ENSCINT00000018127.3_1436,>cin-mir-181,-6.68326
>ENSCING00000008915|ENSCING00000008915.3|ENSCINT00000018127|ENSCINT00000018127.3_1890,>cin-mir-181,-4.14986
>ENSCING00000008915|ENSCING00000008915.3|ENSCINT00000018127|ENSCINT00000018127.3_1913,>cin-mir-181,-4.07531
>ENSCING00000008915|ENSCING00000008915.3|ENSCINT00000018127|ENSCINT00000018127.3_1913,>cin-mir-4085,-3.63076
>ENSCING00000008915|ENSCING00000008915.3|ENSCINT00000018127|ENSCINT00000018127.3_2999,>cin-mir-181,-8.0208
>ENSCING00000008915|ENSCING00000008915.3|ENSCINT00000018127|ENSCINT00000018127.3_3638,>cin-mir-181,-4.86104
>ENSCING00000008915|ENSCING00000008915.3|ENSCINT00000018127|ENSCINT00000018127.3_3655,>cin-mir-181,-3.10791
>ENSCING00000008915|ENSCING00000008915.3|ENSCINT00000018127|ENSCINT00000018127.3_3818,>cin-mir-181,-4.37673
>ENSCING00000007698|ENSCING00000007698.3|ENSCINT00000015777|ENSCINT00000015777.3_152,>cin-mir-181,-8.30466
>ENSCING00000007698|ENSCING00000007698.3|ENSCINT00000015777|ENSCINT00000015777.3_215,>cin-mir-4085,-3.58012
>ENSCING00000007698|ENSCING00000007698.3|ENSCINT00000015777|ENSCINT00000015777.3_268,>cin-mir-181,-4.61448
>ENSCING00000007698|ENSCING00000007698.3|ENSCINT00000015777|ENSCINT00000015777.3_502,>cin-mir-4085,-4.47177
>ENSCING00000007698|ENSCING00000007698.3|ENSCINT00000015777|ENSCINT00000015777.3_770,>cin-mir-181,-4.56429
>ENSCING00000007698|ENSCING00000007698.3|ENSCINT00000015777|ENSCINT00000015777.3_770,>cin-mir-4085,-6.82114
>ENSCING00000007698|ENSCING00000007698.3|ENSCINT00000015777|ENSCINT00000015777.3_784,>cin-mir-181,-3.27731
>ENSCING00000007698|ENSCING00000007698.3|ENSCINT00000015777|ENSCINT00000015777.3_784,>cin-mir-4085,-5.02845
>ENSCING00000007698|ENSCING00000007698.3|ENSCINT00000015777|ENSCINT00000015777.3_982,>cin-mir-4085,-4.02428
>ENSCING00000007698|ENSCING00000007698.3|ENSCINT00000015777|ENSCINT00000015777.3_1279,>cin-mir-181,-3.40356
>ENSCING00000007698|ENSCING00000007698.3|ENSCINT00000015777|ENSCINT00000015777.3_1869,>cin-mir-181,-4.72165
>ENSCING00000007698|ENSCING00000007698.3|ENSCINT00000015777|ENSCINT00000015777.3_1872,>cin-mir-181,-4.61589
>ENSCING00000007698|ENSCING00000007698.3|ENSCINT00000015777|ENSCINT00000015777.3_2105,>cin-mir-181,-6.66998
>ENSCING00000007698|ENSCING00000007698.3|ENSCINT00000015777|ENSCINT00000015777.3_2105,>cin-mir-4085,-6.76354
>ENSCING00000001425|ENSCING00000001425.3|ENSCINT00000002790|ENSCINT00000002790.3_2045,>cin-mir-181,-3.97549
>ENSCING00000008915|ENSCING00000008915.3|ENSCINT00000018127|ENSCINT00000018127.3_1034,>cin-mir-181,-3.21389
>ENSCING00000008915|ENSCING00000008915.3|ENSCINT00000018127|ENSCINT00000018127.3_1704,>cin-mir-181,-3.30682
>ENSCING00000008915|ENSCING00000008915.3|ENSCINT00000018127|ENSCINT00000018127.3_3053,>cin-mir-181,-3.11116
>ENSCING00000007698|ENSCING00000007698.3|ENSCINT00000015777|ENSCINT00000015777.3_515,>cin-mir-4085,-6.46854
>ENSCING00000007698|ENSCING00000007698.3|ENSCINT00000015777|ENSCINT00000015777.3_852,>cin-mir-181,-4.17052
>ENSCING00000007698|ENSCING00000007698.3|ENSCINT00000015777|ENSCINT00000015777.3_852,>cin-mir-4085,-7.16285
>ENSCING00000007698|ENSCING00000007698.3|ENSCINT00000015777|ENSCINT00000015777.3_1192,>cin-mir-181,-3.05327
>ENSCING00000007698|ENSCING00000007698.3|ENSCINT00000015777|ENSCINT00000015777.3_1331,>cin-mir-181,-5.44795
>ENSCING00000007698|ENSCING00000007698.3|ENSCINT00000015777|ENSCINT00000015777.3_1360,>cin-mir-4085,-5.05063
>ENSCING00000007698|ENSCING00000007698.3|ENSCINT00000015777|ENSCINT00000015777.3_1490,>cin-mir-4085,-3.39804
>ENSCING00000007698|ENSCING00000007698.3|ENSCINT00000015777|ENSCINT00000015777.3_2276,>cin-mir-181,-8.92524
>ENSCING00000001425|ENSCING00000001425.3|ENSCINT00000002790|ENSCINT00000002790.3_746,>cin-mir-4102,-3.19111
>ENSCING00000008915|ENSCING00000008915.3|ENSCINT00000018127|ENSCINT00000018127.3_81,>cin-mir-4102,-3.70902
>ENSCING00000008915|ENSCING00000008915.3|ENSCINT00000018127|ENSCINT00000018127.3_1037,>cin-mir-4102,-4.21255
>ENSCING00000008915|ENSCING00000008915.3|ENSCINT00000018127|ENSCINT00000018127.3_2407,>cin-mir-4102,-5.41517
>ENSCING00000008915|ENSCING00000008915.3|ENSCINT00000018127|ENSCINT00000018127.3_3167,>cin-mir-4102,-3.96104
>ENSCING00000021320|ENSCING00000021320.1|ENSCINT00000030685|ENSCINT00000030685.1_483,>cin-mir-4094,-7.50076
>ENSCING00000021320|ENSCING00000021320.1|ENSCINT00000030685|ENSCINT00000030685.1_483,>cin-mir-4137,-3.90984
>ENSCING00000001425|ENSCING00000001425.3|ENSCINT00000002790|ENSCINT00000002790.3_265,>cin-mir-4094,-7.64932
>ENSCING00000001425|ENSCING00000001425.3|ENSCINT00000002790|ENSCINT00000002790.3_1239,>cin-mir-4094,-4.6616
>ENSCING00000001425|ENSCING00000001425.3|ENSCINT00000002790|ENSCINT00000002790.3_1239,>cin-mir-4137,-3.06024
>ENSCING00000001425|ENSCING00000001425.3|ENSCINT00000002790|ENSCINT00000002790.3_1602,>cin-mir-4094,-5.65747
>ENSCING00000008915|ENSCING00000008915.3|ENSCINT00000018127|ENSCINT00000018127.3_811,>cin-mir-4094,-8.00269
>ENSCING00000008915|ENSCING00000008915.3|ENSCINT00000018127|ENSCINT00000018127.3_811,>cin-mir-4137,-5.1303
>ENSCING00000008915|ENSCING00000008915.3|ENSCINT00000018127|ENSCINT00000018127.3_903,>cin-mir-4094,-5.56653
>ENSCING00000008915|ENSCING00000008915.3|ENSCINT00000018127|ENSCINT00000018127.3_1460,>cin-mir-4094,-6.35445
>ENSCING00000008915|ENSCING00000008915.3|ENSCINT00000018127|ENSCINT00000018127.3_1460,>cin-mir-4137,-3.44264
>ENSCING00000008915|ENSCING00000008915.3|ENSCINT00000018127|ENSCINT00000018127.3_1557,>cin-mir-4094,-5.0405
>ENSCING00000008915|ENSCING00000008915.3|ENSCINT00000018127|ENSCINT00000018127.3_1685,>cin-mir-4094,-4.43076
>ENSCING00000008915|ENSCING00000008915.3|ENSCINT00000018127|ENSCINT00000018127.3_1685,>cin-mir-4137,-3.21582
>ENSCING00000008915|ENSCING00000008915.3|ENSCINT00000018127|ENSCINT00000018127.3_1686,>cin-mir-4094,-6.15301
>ENSCING00000008915|ENSCING00000008915.3|ENSCINT00000018127|ENSCINT00000018127.3_1686,>cin-mir-4137,-3.27908
>ENSCING00000008915|ENSCING00000008915.3|ENSCINT00000018127|ENSCINT00000018127.3_1798,>cin-mir-4094,-4.96097
>ENSCING00000008915|ENSCING00000008915.3|ENSCINT00000018127|ENSCINT00000018127.3_1874,>cin-mir-4094,-4.1631
>ENSCING00000008915|ENSCING00000008915.3|ENSCINT00000018127|ENSCINT00000018127.3_3420,>cin-mir-4094,-5.2703
>ENSCING00000007698|ENSCING00000007698.3|ENSCINT00000015777|ENSCINT00000015777.3_96,>cin-mir-4094,-5.15421
>ENSCING00000007698|ENSCING00000007698.3|ENSCINT00000015777|ENSCINT00000015777.3_1545,>cin-mir-4094,-4.74465
>ENSCING00000007698|ENSCING00000007698.3|ENSCINT00000015777|ENSCINT00000015777.3_1802,>cin-mir-4094,-3.88271
>ENSCING00000007698|ENSCING00000007698.3|ENSCINT00000015777|ENSCINT00000015777.3_1802,>cin-mir-4137,-5.28391
>ENSCING00000007698|ENSCING00000007698.3|ENSCINT00000015777|ENSCINT00000015777.3_1902,>cin-mir-4094,-4.29824
>ENSCING00000007698|ENSCING00000007698.3|ENSCINT00000015777|ENSCINT00000015777.3_1994,>cin-mir-4137,-4.33482
>ENSCING00000007698|ENSCING00000007698.3|ENSCINT00000015777|ENSCINT00000015777.3_2122,>cin-mir-4094,-5.55152
>ENSCING00000007698|ENSCING00000007698.3|ENSCINT00000015777|ENSCINT00000015777.3_1737,>cin-mir-4094,-3.8506
>ENSCING00000024145|ENSCING00000024145.1|ENSCINT00000031524|ENSCINT00000031524.1_128,>cin-mir-4207,-10.2498
>ENSCING00000001425|ENSCING00000001425.3|ENSCINT00000002790|ENSCINT00000002790.3_256,>cin-mir-4001b-1,-5.72938
>ENSCING00000001425|ENSCING00000001425.3|ENSCINT00000002790|ENSCINT00000002790.3_256,>cin-mir-4207,-10.1732
>ENSCING00000001425|ENSCING00000001425.3|ENSCINT00000002790|ENSCINT00000002790.3_369,>cin-mir-4207,-7.98909
>ENSCING00000001425|ENSCING00000001425.3|ENSCINT00000002790|ENSCINT00000002790.3_598,>cin-mir-4207,-3.48337
>ENSCING00000001425|ENSCING00000001425.3|ENSCINT00000002790|ENSCINT00000002790.3_653,>cin-mir-4207,-6.48578
>ENSCING00000001425|ENSCING00000001425.3|ENSCINT00000002790|ENSCINT00000002790.3_1113,>cin-mir-4207,-6.44327
>ENSCING00000001425|ENSCING00000001425.3|ENSCINT00000002790|ENSCINT00000002790.3_1431,>cin-mir-4207,-5.01236
>ENSCING00000001425|ENSCING00000001425.3|ENSCINT00000002790|ENSCINT00000002790.3_1481,>cin-mir-4207,-3.51131
>ENSCING00000001425|ENSCING00000001425.3|ENSCINT00000002790|ENSCINT00000002790.3_1504,>cin-mir-4207,-3.61278
>ENSCING00000001425|ENSCING00000001425.3|ENSCINT00000002790|ENSCINT00000002790.3_1783,>cin-mir-4001b-1,-3.51942
>ENSCING00000001425|ENSCING00000001425.3|ENSCINT00000002790|ENSCINT00000002790.3_1783,>cin-mir-4207,-4.25063
>ENSCING00000001425|ENSCING00000001425.3|ENSCINT00000002790|ENSCINT00000002790.3_2202,>cin-mir-4207,-4.27826
>ENSCING00000008915|ENSCING00000008915.3|ENSCINT00000018127|ENSCINT00000018127.3_305,>cin-mir-4001b-1,-4.24023
>ENSCING00000008915|ENSCING00000008915.3|ENSCINT00000018127|ENSCINT00000018127.3_305,>cin-mir-4207,-9.96642
>ENSCING00000008915|ENSCING00000008915.3|ENSCINT00000018127|ENSCINT00000018127.3_1362,>cin-mir-4207,-7.16926
>ENSCING00000008915|ENSCING00000008915.3|ENSCINT00000018127|ENSCINT00000018127.3_1513,>cin-mir-4207,-3.37416
>ENSCING00000008915|ENSCING00000008915.3|ENSCINT00000018127|ENSCINT00000018127.3_1757,>cin-mir-4207,-4.4184
>ENSCING00000008915|ENSCING00000008915.3|ENSCINT00000018127|ENSCINT00000018127.3_2028,>cin-mir-4026,-3.35589
>ENSCING00000008915|ENSCING00000008915.3|ENSCINT00000018127|ENSCINT00000018127.3_2342,>cin-mir-4207,-6.66843
>ENSCING00000008915|ENSCING00000008915.3|ENSCINT00000018127|ENSCINT00000018127.3_2598,>cin-mir-4207,-12.6102
>ENSCING00000008915|ENSCING00000008915.3|ENSCINT00000018127|ENSCINT00000018127.3_2599,>cin-mir-4207,-12.5764
>ENSCING00000008915|ENSCING00000008915.3|ENSCINT00000018127|ENSCINT00000018127.3_3082,>cin-mir-4207,-7.48568
>ENSCING00000008915|ENSCING00000008915.3|ENSCINT00000018127|ENSCINT00000018127.3_3206,>cin-mir-4001b-1,-4.31101
>ENSCING00000008915|ENSCING00000008915.3|ENSCINT00000018127|ENSCINT00000018127.3_3581,>cin-mir-4207,-4.44938
>ENSCING00000008915|ENSCING00000008915.3|ENSCINT00000018127|ENSCINT00000018127.3_3719,>cin-mir-4207,-4.2288
>ENSCING00000007698|ENSCING00000007698.3|ENSCINT00000015777|ENSCINT00000015777.3_202,>cin-mir-4207,-4.38734
>ENSCING00000007698|ENSCING00000007698.3|ENSCINT00000015777|ENSCINT00000015777.3_379,>cin-mir-4207,-8.00355
>ENSCING00000007698|ENSCING00000007698.3|ENSCINT00000015777|ENSCINT00000015777.3_624,>cin-mir-4207,-5.19557
>ENSCING00000007698|ENSCING00000007698.3|ENSCINT00000015777|ENSCINT00000015777.3_841,>cin-mir-4207,-4.59922
>ENSCING00000007698|ENSCING00000007698.3|ENSCINT00000015777|ENSCINT00000015777.3_924,>cin-mir-4001b-1,-3.4974
>ENSCING00000007698|ENSCING00000007698.3|ENSCINT00000015777|ENSCINT00000015777.3_924,>cin-mir-4207,-6.32267
>ENSCING00000007698|ENSCING00000007698.3|ENSCINT00000015777|ENSCINT00000015777.3_1108,>cin-mir-4207,-3.27687
>ENSCING00000007698|ENSCING00000007698.3|ENSCINT00000015777|ENSCINT00000015777.3_1386,>cin-mir-4207,-3.20407
>ENSCING00000007698|ENSCING00000007698.3|ENSCINT00000015777|ENSCINT00000015777.3_1422,>cin-mir-4207,-7.47239
>ENSCING00000007698|ENSCING00000007698.3|ENSCINT00000015777|ENSCINT00000015777.3_1454,>cin-mir-4001b-1,-3.06236
>ENSCING00000007698|ENSCING00000007698.3|ENSCINT00000015777|ENSCINT00000015777.3_1454,>cin-mir-4207,-5.90565
>ENSCING00000007698|ENSCING00000007698.3|ENSCINT00000015777|ENSCINT00000015777.3_2075,>cin-mir-4207,-3.41682
>ENSCING00000021320|ENSCING00000021320.1|ENSCINT00000030685|ENSCINT00000030685.1_448,>cin-mir-4207,-3.4505
>ENSCING00000001425|ENSCING00000001425.3|ENSCINT00000002790|ENSCINT00000002790.3_200,>cin-mir-4207,-3.69996
>ENSCING00000001425|ENSCING00000001425.3|ENSCINT00000002790|ENSCINT00000002790.3_1901,>cin-mir-4207,-5.62951
>ENSCING00000001425|ENSCING00000001425.3|ENSCINT00000002790|ENSCINT00000002790.3_2031,>cin-mir-4207,-4.87301
>ENSCING00000001425|ENSCING00000001425.3|ENSCINT00000002790|ENSCINT00000002790.3_2469,>cin-mir-4001b-1,-7.75286
>ENSCING00000008915|ENSCING00000008915.3|ENSCINT00000018127|ENSCINT00000018127.3_1675,>cin-mir-4026,-4.39973
>ENSCING00000008915|ENSCING00000008915.3|ENSCINT00000018127|ENSCINT00000018127.3_1675,>cin-mir-4207,-3.07196
>ENSCING00000007698|ENSCING00000007698.3|ENSCINT00000015777|ENSCINT00000015777.3_442,>cin-mir-4207,-5.92103
>ENSCING00000024145|ENSCING00000024145.1|ENSCINT00000031524|ENSCINT00000031524.1_277,>cin-mir-4061,-3.36314
>ENSCING00000021320|ENSCING00000021320.1|ENSCINT00000030685|ENSCINT00000030685.1_141,>cin-mir-4200,-4.18179
>ENSCING00000021320|ENSCING00000021320.1|ENSCINT00000030685|ENSCINT00000030685.1_282,>cin-mir-4061,-4.86245
>ENSCING00000021320|ENSCING00000021320.1|ENSCINT00000030685|ENSCINT00000030685.1_287,>cin-mir-4061,-4.35526
>ENSCING00000008915|ENSCING00000008915.3|ENSCINT00000018127|ENSCINT00000018127.3_857,>cin-mir-4208,-5.69117
>ENSCING00000008915|ENSCING00000008915.3|ENSCINT00000018127|ENSCINT00000018127.3_891,>cin-mir-4208,-3.31051
>ENSCING00000008915|ENSCING00000008915.3|ENSCINT00000018127|ENSCINT00000018127.3_1462,>cin-mir-4006e,-5.44842
>ENSCING00000008915|ENSCING00000008915.3|ENSCINT00000018127|ENSCINT00000018127.3_1638,>cin-mir-4006e,-3.69346
>ENSCING00000008915|ENSCING00000008915.3|ENSCINT00000018127|ENSCINT00000018127.3_1638,>cin-mir-4208,-5.31027
>ENSCING00000008915|ENSCING00000008915.3|ENSCINT00000018127|ENSCINT00000018127.3_1745,>cin-mir-4006e,-3.01498
>ENSCING00000008915|ENSCING00000008915.3|ENSCINT00000018127|ENSCINT00000018127.3_1745,>cin-mir-4208,-4.54427
>ENSCING00000008915|ENSCING00000008915.3|ENSCINT00000018127|ENSCINT00000018127.3_1918,>cin-mir-4208,-3.1533
>ENSCING00000008915|ENSCING00000008915.3|ENSCINT00000018127|ENSCINT00000018127.3_2455,>cin-mir-4208,-4.34765
>ENSCING00000008915|ENSCING00000008915.3|ENSCINT00000018127|ENSCINT00000018127.3_2556,>cin-mir-4200,-3.31214
>ENSCING00000008915|ENSCING00000008915.3|ENSCINT00000018127|ENSCINT00000018127.3_2556,>cin-mir-4208,-6.91873
>ENSCING00000008915|ENSCING00000008915.3|ENSCINT00000018127|ENSCINT00000018127.3_3509,>cin-mir-4061,-3.29301
>ENSCING00000007698|ENSCING00000007698.3|ENSCINT00000015777|ENSCINT00000015777.3_1048,>cin-mir-4208,-3.02684
>ENSCING00000007698|ENSCING00000007698.3|ENSCINT00000015777|ENSCINT00000015777.3_1260,>cin-mir-4006e,-3.955
>ENSCING00000007698|ENSCING00000007698.3|ENSCINT00000015777|ENSCINT00000015777.3_1334,>cin-mir-4006e,-4.05184
>ENSCING00000007698|ENSCING00000007698.3|ENSCINT00000015777|ENSCINT00000015777.3_1635,>cin-mir-4208,-4.48027
>ENSCING00000008915|ENSCING00000008915.3|ENSCINT00000018127|ENSCINT00000018127.3_820,>cin-mir-4208,-3.3319
>ENSCING00000021320|ENSCING00000021320.1|ENSCINT00000030685|ENSCINT00000030685.1_213,>cin-mir-4132,-3.79359
>ENSCING00000001425|ENSCING00000001425.3|ENSCINT00000002790|ENSCINT00000002790.3_2346,>cin-mir-4036,-3.23438
>ENSCING00000008915|ENSCING00000008915.3|ENSCINT00000018127|ENSCINT00000018127.3_414,>cin-mir-4132,-3.74385
>ENSCING00000008915|ENSCING00000008915.3|ENSCINT00000018127|ENSCINT00000018127.3_596,>cin-mir-4132,-3.42249
>ENSCING00000008915|ENSCING00000008915.3|ENSCINT00000018127|ENSCINT00000018127.3_2349,>cin-mir-4036,-3.0031
>ENSCING00000008915|ENSCING00000008915.3|ENSCINT00000018127|ENSCINT00000018127.3_2349,>cin-mir-4132,-5.32357
>ENSCING00000001425|ENSCING00000001425.3|ENSCINT00000002790|ENSCINT00000002790.3_749,>cin-mir-4190,-3.21973
>ENSCING00000001425|ENSCING00000001425.3|ENSCINT00000002790|ENSCINT00000002790.3_800,>cin-mir-4193,-6.94715
>ENSCING00000001425|ENSCING00000001425.3|ENSCINT00000002790|ENSCINT00000002790.3_1874,>cin-mir-4190,-3.64748
>ENSCING00000001425|ENSCING00000001425.3|ENSCINT00000002790|ENSCINT00000002790.3_1874,>cin-mir-4193,-6.1313
>ENSCING00000001425|ENSCING00000001425.3|ENSCINT00000002790|ENSCINT00000002790.3_2352,>cin-mir-4193,-3.2687
>ENSCING00000001425|ENSCING00000001425.3|ENSCINT00000002790|ENSCINT00000002790.3_2366,>cin-mir-4193,-4.06317
>ENSCING00000008915|ENSCING00000008915.3|ENSCINT00000018127|ENSCINT00000018127.3_615,>cin-mir-4193,-5.31639
>ENSCING00000008915|ENSCING00000008915.3|ENSCINT00000018127|ENSCINT00000018127.3_697,>cin-mir-4193,-3.75729
>ENSCING00000008915|ENSCING00000008915.3|ENSCINT00000018127|ENSCINT00000018127.3_2203,>cin-mir-4190,-3.99014
>ENSCING00000008915|ENSCING00000008915.3|ENSCINT00000018127|ENSCINT00000018127.3_2203,>cin-mir-4193,-4.32675
>ENSCING00000007698|ENSCING00000007698.3|ENSCINT00000015777|ENSCINT00000015777.3_222,>cin-mir-4193,-4.6056
>ENSCING00000007698|ENSCING00000007698.3|ENSCINT00000015777|ENSCINT00000015777.3_498,>cin-mir-4193,-5.90488
>ENSCING00000007698|ENSCING00000007698.3|ENSCINT00000015777|ENSCINT00000015777.3_570,>cin-mir-4193,-4.51436
>ENSCING00000007698|ENSCING00000007698.3|ENSCINT00000015777|ENSCINT00000015777.3_726,>cin-mir-4190,-5.11742
>ENSCING00000007698|ENSCING00000007698.3|ENSCINT00000015777|ENSCINT00000015777.3_1285,>cin-mir-4190,-3.04107
>ENSCING00000007698|ENSCING00000007698.3|ENSCINT00000015777|ENSCINT00000015777.3_1285,>cin-mir-4193,-3.0573
>ENSCING00000007698|ENSCING00000007698.3|ENSCINT00000015777|ENSCINT00000015777.3_1518,>cin-mir-4190,-3.73436
>ENSCING00000001425|ENSCING00000001425.3|ENSCINT00000002790|ENSCINT00000002790.3_1092,>cin-mir-4193,-4.94014
>ENSCING00000001425|ENSCING00000001425.3|ENSCINT00000002790|ENSCINT00000002790.3_2230,>cin-mir-4193,-3.42905
>ENSCING00000008915|ENSCING00000008915.3|ENSCINT00000018127|ENSCINT00000018127.3_2987,>cin-mir-4190,-3.61675
>ENSCING00000008915|ENSCING00000008915.3|ENSCINT00000018127|ENSCINT00000018127.3_3049,>cin-mir-4190,-5.16025
>ENSCING00000008915|ENSCING00000008915.3|ENSCINT00000018127|ENSCINT00000018127.3_3049,>cin-mir-4193,-5.63205
>ENSCING00000007698|ENSCING00000007698.3|ENSCINT00000015777|ENSCINT00000015777.3_1204,>cin-mir-4193,-3.75429
>ENSCING00000001425|ENSCING00000001425.3|ENSCINT00000002790|ENSCINT00000002790.3_1875,>cin-mir-4172,-3.8969
>ENSCING00000001425|ENSCING00000001425.3|ENSCINT00000002790|ENSCINT00000002790.3_528,>cin-mir-4188,-3.17904
>ENSCING00000001425|ENSCING00000001425.3|ENSCINT00000002790|ENSCINT00000002790.3_784,>cin-mir-4188,-4.82473
>ENSCING00000001425|ENSCING00000001425.3|ENSCINT00000002790|ENSCINT00000002790.3_1156,>cin-mir-4188,-5.18216
>ENSCING00000001425|ENSCING00000001425.3|ENSCINT00000002790|ENSCINT00000002790.3_1156,>cin-mir-4206,-4.69146
>ENSCING00000001425|ENSCING00000001425.3|ENSCINT00000002790|ENSCINT00000002790.3_1242,>cin-mir-4188,-7.96796
>ENSCING00000008915|ENSCING00000008915.3|ENSCINT00000018127|ENSCINT00000018127.3_206,>cin-mir-4188,-3.92233
>ENSCING00000008915|ENSCING00000008915.3|ENSCINT00000018127|ENSCINT00000018127.3_1044,>cin-mir-4188,-3.51091
>ENSCING00000008915|ENSCING00000008915.3|ENSCINT00000018127|ENSCINT00000018127.3_1983,>cin-mir-4188,-3.48923
>ENSCING00000007698|ENSCING00000007698.3|ENSCINT00000015777|ENSCINT00000015777.3_993,>cin-mir-4206,-3.58815
>ENSCING00000007698|ENSCING00000007698.3|ENSCINT00000015777|ENSCINT00000015777.3_1509,>cin-mir-4188,-3.90397
>ENSCING00000007698|ENSCING00000007698.3|ENSCINT00000015777|ENSCINT00000015777.3_2290,>cin-mir-4206,-3.56375
>ENSCING00000021320|ENSCING00000021320.1|ENSCINT00000030685|ENSCINT00000030685.1_123,>cin-mir-4213,-3.35486
>ENSCING00000001425|ENSCING00000001425.3|ENSCINT00000002790|ENSCINT00000002790.3_266,>cin-mir-4213,-5.68525
>ENSCING00000001425|ENSCING00000001425.3|ENSCINT00000002790|ENSCINT00000002790.3_272,>cin-mir-4213,-7.23411
>ENSCING00000001425|ENSCING00000001425.3|ENSCINT00000002790|ENSCINT00000002790.3_357,>cin-mir-7,-3.03709
>ENSCING00000001425|ENSCING00000001425.3|ENSCINT00000002790|ENSCINT00000002790.3_357,>cin-mir-4213,-8.65464
>ENSCING00000001425|ENSCING00000001425.3|ENSCINT00000002790|ENSCINT00000002790.3_376,>cin-mir-4213,-4.84384
>ENSCING00000001425|ENSCING00000001425.3|ENSCINT00000002790|ENSCINT00000002790.3_1070,>cin-mir-4213,-3.13396
>ENSCING00000001425|ENSCING00000001425.3|ENSCINT00000002790|ENSCINT00000002790.3_1163,>cin-mir-7,-3.92397
>ENSCING00000001425|ENSCING00000001425.3|ENSCINT00000002790|ENSCINT00000002790.3_1163,>cin-mir-367,-5.96035
>ENSCING00000001425|ENSCING00000001425.3|ENSCINT00000002790|ENSCINT00000002790.3_1163,>cin-mir-4213,-8.22114
>ENSCING00000001425|ENSCING00000001425.3|ENSCINT00000002790|ENSCINT00000002790.3_1389,>cin-mir-4213,-9.25999
>ENSCING00000001425|ENSCING00000001425.3|ENSCINT00000002790|ENSCINT00000002790.3_1460,>cin-mir-4213,-7.46129
>ENSCING00000001425|ENSCING00000001425.3|ENSCINT00000002790|ENSCINT00000002790.3_1537,>cin-mir-4213,-6.00981
>ENSCING00000001425|ENSCING00000001425.3|ENSCINT00000002790|ENSCINT00000002790.3_1593,>cin-mir-4213,-9.73409
>ENSCING00000001425|ENSCING00000001425.3|ENSCINT00000002790|ENSCINT00000002790.3_1617,>cin-mir-4213,-10.9492
>ENSCING00000001425|ENSCING00000001425.3|ENSCINT00000002790|ENSCINT00000002790.3_1752,>cin-mir-7,-3.99981
>ENSCING00000001425|ENSCING00000001425.3|ENSCINT00000002790|ENSCINT00000002790.3_1752,>cin-mir-367,-6.68898
>ENSCING00000001425|ENSCING00000001425.3|ENSCINT00000002790|ENSCINT00000002790.3_1752,>cin-mir-4213,-4.9012
>ENSCING00000001425|ENSCING00000001425.3|ENSCINT00000002790|ENSCINT00000002790.3_1896,>cin-mir-4213,-3.81084
>ENSCING00000001425|ENSCING00000001425.3|ENSCINT00000002790|ENSCINT00000002790.3_2267,>cin-mir-367,-7.81358
>ENSCING00000001425|ENSCING00000001425.3|ENSCINT00000002790|ENSCINT00000002790.3_2267,>cin-mir-4213,-3.46464
>ENSCING00000001425|ENSCING00000001425.3|ENSCINT00000002790|ENSCINT00000002790.3_2451,>cin-mir-367,-5.96172
>ENSCING00000001425|ENSCING00000001425.3|ENSCINT00000002790|ENSCINT00000002790.3_2451,>cin-mir-4213,-10.9529
>ENSCING00000008915|ENSCING00000008915.3|ENSCINT00000018127|ENSCINT00000018127.3_221,>cin-mir-7,-3.74252
>ENSCING00000008915|ENSCING00000008915.3|ENSCINT00000018127|ENSCINT00000018127.3_221,>cin-mir-4213,-7.4737
>ENSCING00000008915|ENSCING00000008915.3|ENSCINT00000018127|ENSCINT00000018127.3_320,>cin-mir-4213,-4.00288
>ENSCING00000008915|ENSCING00000008915.3|ENSCINT00000018127|ENSCINT00000018127.3_408,>cin-mir-4213,-6.16757
>ENSCING00000008915|ENSCING00000008915.3|ENSCINT00000018127|ENSCINT00000018127.3_459,>cin-mir-367,-8.05414
>ENSCING00000008915|ENSCING00000008915.3|ENSCINT00000018127|ENSCINT00000018127.3_872,>cin-mir-4213,-6.29074
>ENSCING00000008915|ENSCING00000008915.3|ENSCINT00000018127|ENSCINT00000018127.3_1121,>cin-mir-367,-4.54598
>ENSCING00000008915|ENSCING00000008915.3|ENSCINT00000018127|ENSCINT00000018127.3_1136,>cin-mir-367,-4.66853
>ENSCING00000008915|ENSCING00000008915.3|ENSCINT00000018127|ENSCINT00000018127.3_1503,>cin-mir-4213,-4.30517
>ENSCING00000008915|ENSCING00000008915.3|ENSCINT00000018127|ENSCINT00000018127.3_1621,>cin-mir-4213,-3.8425
>ENSCING00000008915|ENSCING00000008915.3|ENSCINT00000018127|ENSCINT00000018127.3_2003,>cin-mir-367,-3.42708
>ENSCING00000008915|ENSCING00000008915.3|ENSCINT00000018127|ENSCINT00000018127.3_2003,>cin-mir-4213,-5.94835
>ENSCING00000008915|ENSCING00000008915.3|ENSCINT00000018127|ENSCINT00000018127.3_2100,>cin-mir-4213,-5.95255
>ENSCING00000008915|ENSCING00000008915.3|ENSCINT00000018127|ENSCINT00000018127.3_2529,>cin-mir-4213,-3.30206
>ENSCING00000008915|ENSCING00000008915.3|ENSCINT00000018127|ENSCINT00000018127.3_2718,>cin-mir-367,-3.13398
>ENSCING00000008915|ENSCING00000008915.3|ENSCINT00000018127|ENSCINT00000018127.3_2864,>cin-mir-367,-5.71484
>ENSCING00000008915|ENSCING00000008915.3|ENSCINT00000018127|ENSCINT00000018127.3_2864,>cin-mir-4213,-6.839
>ENSCING00000008915|ENSCING00000008915.3|ENSCINT00000018127|ENSCINT00000018127.3_3101,>cin-mir-4213,-5.65953
>ENSCING00000008915|ENSCING00000008915.3|ENSCINT00000018127|ENSCINT00000018127.3_3142,>cin-mir-367,-3.50806
>ENSCING00000008915|ENSCING00000008915.3|ENSCINT00000018127|ENSCINT00000018127.3_3186,>cin-mir-4213,-4.717
>ENSCING00000008915|ENSCING00000008915.3|ENSCINT00000018127|ENSCINT00000018127.3_3477,>cin-mir-4213,-4.53364
>ENSCING00000008915|ENSCING00000008915.3|ENSCINT00000018127|ENSCINT00000018127.3_3532,>cin-mir-4213,-4.51327
>ENSCING00000008915|ENSCING00000008915.3|ENSCINT00000018127|ENSCINT00000018127.3_3597,>cin-mir-4213,-8.62684
>ENSCING00000008915|ENSCING00000008915.3|ENSCINT00000018127|ENSCINT00000018127.3_3610,>cin-mir-4213,-5.61533
>ENSCING00000008915|ENSCING00000008915.3|ENSCINT00000018127|ENSCINT00000018127.3_3642,>cin-mir-4213,-7.54721
>ENSCING00000008915|ENSCING00000008915.3|ENSCINT00000018127|ENSCINT00000018127.3_3723,>cin-mir-4213,-7.27668
>ENSCING00000007698|ENSCING00000007698.3|ENSCINT00000015777|ENSCINT00000015777.3_506,>cin-mir-4213,-5.84751
>ENSCING00000007698|ENSCING00000007698.3|ENSCINT00000015777|ENSCINT00000015777.3_550,>cin-mir-4213,-3.72542
>ENSCING00000007698|ENSCING00000007698.3|ENSCINT00000015777|ENSCINT00000015777.3_810,>cin-mir-367,-3.04794
>ENSCING00000007698|ENSCING00000007698.3|ENSCINT00000015777|ENSCINT00000015777.3_965,>cin-mir-7,-3.01844
>ENSCING00000007698|ENSCING00000007698.3|ENSCINT00000015777|ENSCINT00000015777.3_1261,>cin-mir-4213,-5.75467
>ENSCING00000007698|ENSCING00000007698.3|ENSCINT00000015777|ENSCINT00000015777.3_1401,>cin-mir-367,-5.35361
>ENSCING00000007698|ENSCING00000007698.3|ENSCINT00000015777|ENSCINT00000015777.3_1401,>cin-mir-4213,-3.25283
>ENSCING00000007698|ENSCING00000007698.3|ENSCINT00000015777|ENSCINT00000015777.3_1492,>cin-mir-4213,-4.74031
>ENSCING00000007698|ENSCING00000007698.3|ENSCINT00000015777|ENSCINT00000015777.3_1919,>cin-mir-4213,-4.9779
>ENSCING00000001425|ENSCING00000001425.3|ENSCINT00000002790|ENSCINT00000002790.3_1532,>cin-mir-4213,-3.81655
>ENSCING00000001425|ENSCING00000001425.3|ENSCINT00000002790|ENSCINT00000002790.3_2480,>cin-mir-4213,-3.49129
>ENSCING00000008915|ENSCING00000008915.3|ENSCINT00000018127|ENSCINT00000018127.3_520,>cin-mir-367,-4.81931
>ENSCING00000008915|ENSCING00000008915.3|ENSCINT00000018127|ENSCINT00000018127.3_520,>cin-mir-4213,-8.23975
>ENSCING00000008915|ENSCING00000008915.3|ENSCINT00000018127|ENSCINT00000018127.3_1562,>cin-mir-4213,-5.47219
>ENSCING00000008915|ENSCING00000008915.3|ENSCINT00000018127|ENSCINT00000018127.3_1715,>cin-mir-4213,-3.34032
>ENSCING00000008915|ENSCING00000008915.3|ENSCINT00000018127|ENSCINT00000018127.3_1992,>cin-mir-4213,-5.59881
>ENSCING00000008915|ENSCING00000008915.3|ENSCINT00000018127|ENSCINT00000018127.3_3486,>cin-mir-4213,-9.60328
>ENSCING00000007698|ENSCING00000007698.3|ENSCINT00000015777|ENSCINT00000015777.3_56,>cin-mir-367,-3.44375
>ENSCING00000007698|ENSCING00000007698.3|ENSCINT00000015777|ENSCINT00000015777.3_56,>cin-mir-4213,-3.09478
>ENSCING00000007698|ENSCING00000007698.3|ENSCINT00000015777|ENSCINT00000015777.3_1688,>cin-mir-4213,-3.10633
>ENSCING00000007698|ENSCING00000007698.3|ENSCINT00000015777|ENSCINT00000015777.3_2043,>cin-mir-367,-3.31554
>ENSCING00000021320|ENSCING00000021320.1|ENSCINT00000030685|ENSCINT00000030685.1_38,>cin-mir-4213,-4.00667
>ENSCING00000021320|ENSCING00000021320.1|ENSCINT00000030685|ENSCINT00000030685.1_44,>cin-mir-4213,-3.39318
>ENSCING00000008915|ENSCING00000008915.3|ENSCINT00000018127|ENSCINT00000018127.3_2568,>cin-mir-367,-5.89308
>ENSCING00000008915|ENSCING00000008915.3|ENSCINT00000018127|ENSCINT00000018127.3_2568,>cin-mir-4213,-9.96238
>ENSCING00000008915|ENSCING00000008915.3|ENSCINT00000018127|ENSCINT00000018127.3_2685,>cin-mir-4213,-3.10757
>ENSCING00000007698|ENSCING00000007698.3|ENSCINT00000015777|ENSCINT00000015777.3_47,>cin-mir-4213,-3.84581
>ENSCING00000007698|ENSCING00000007698.3|ENSCINT00000015777|ENSCINT00000015777.3_1629,>cin-mir-4213,-3.37992
>ENSCING00000021320|ENSCING00000021320.1|ENSCINT00000030685|ENSCINT00000030685.1_182,>cin-mir-4198,-4.20626
>ENSCING00000001425|ENSCING00000001425.3|ENSCINT00000002790|ENSCINT00000002790.3_745,>cin-mir-4198,-3.17307
>ENSCING00000001425|ENSCING00000001425.3|ENSCINT00000002790|ENSCINT00000002790.3_821,>cin-mir-4198,-5.29084
>ENSCING00000001425|ENSCING00000001425.3|ENSCINT00000002790|ENSCINT00000002790.3_958,>cin-mir-4198,-3.12031
>ENSCING00000001425|ENSCING00000001425.3|ENSCINT00000002790|ENSCINT00000002790.3_2435,>cin-mir-4198,-7.11157
>ENSCING00000008915|ENSCING00000008915.3|ENSCINT00000018127|ENSCINT00000018127.3_581,>cin-mir-4198,-3.39106
>ENSCING00000008915|ENSCING00000008915.3|ENSCINT00000018127|ENSCINT00000018127.3_1041,>cin-mir-4198,-3.43505
>ENSCING00000008915|ENSCING00000008915.3|ENSCINT00000018127|ENSCINT00000018127.3_1193,>cin-mir-4198,-3.59575
>ENSCING00000008915|ENSCING00000008915.3|ENSCINT00000018127|ENSCINT00000018127.3_1467,>cin-mir-124-1,-4.02984
>ENSCING00000008915|ENSCING00000008915.3|ENSCINT00000018127|ENSCINT00000018127.3_1633,>cin-mir-4198,-3.99378
>ENSCING00000008915|ENSCING00000008915.3|ENSCINT00000018127|ENSCINT00000018127.3_1891,>cin-mir-4198,-5.2235
>ENSCING00000008915|ENSCING00000008915.3|ENSCINT00000018127|ENSCINT00000018127.3_1980,>cin-mir-4198,-4.76585
>ENSCING00000008915|ENSCING00000008915.3|ENSCINT00000018127|ENSCINT00000018127.3_2099,>cin-mir-4198,-5.04385
>ENSCING00000008915|ENSCING00000008915.3|ENSCINT00000018127|ENSCINT00000018127.3_2442,>cin-mir-4198,-6.03102
>ENSCING00000008915|ENSCING00000008915.3|ENSCINT00000018127|ENSCINT00000018127.3_2651,>cin-mir-4198,-8.95366
>ENSCING00000008915|ENSCING00000008915.3|ENSCINT00000018127|ENSCINT00000018127.3_2688,>cin-mir-4198,-8.33183
>ENSCING00000008915|ENSCING00000008915.3|ENSCINT00000018127|ENSCINT00000018127.3_2732,>cin-mir-4198,-3.73083
>ENSCING00000007698|ENSCING00000007698.3|ENSCINT00000015777|ENSCINT00000015777.3_267,>cin-mir-4198,-3.78161
>ENSCING00000007698|ENSCING00000007698.3|ENSCINT00000015777|ENSCINT00000015777.3_423,>cin-mir-4198,-4.79713
>ENSCING00000007698|ENSCING00000007698.3|ENSCINT00000015777|ENSCINT00000015777.3_471,>cin-mir-4198,-7.12533
>ENSCING00000007698|ENSCING00000007698.3|ENSCINT00000015777|ENSCINT00000015777.3_737,>cin-mir-124-1,-3.68335
>ENSCING00000007698|ENSCING00000007698.3|ENSCINT00000015777|ENSCINT00000015777.3_1269,>cin-mir-4198,-4.84601
>ENSCING00000007698|ENSCING00000007698.3|ENSCINT00000015777|ENSCINT00000015777.3_1945,>cin-mir-4198,-3.64156
>ENSCING00000007698|ENSCING00000007698.3|ENSCINT00000015777|ENSCINT00000015777.3_2366,>cin-mir-4198,-5.48453
>ENSCING00000021320|ENSCING00000021320.1|ENSCINT00000030685|ENSCINT00000030685.1_253,>cin-mir-4198,-4.37003
>ENSCING00000001425|ENSCING00000001425.3|ENSCINT00000002790|ENSCINT00000002790.3_1766,>cin-mir-4198,-4.98068
>ENSCING00000008915|ENSCING00000008915.3|ENSCINT00000018127|ENSCINT00000018127.3_66,>cin-mir-4198,-5.85184
>ENSCING00000008915|ENSCING00000008915.3|ENSCINT00000018127|ENSCINT00000018127.3_920,>cin-mir-4198,-5.70409
>ENSCING00000008915|ENSCING00000008915.3|ENSCINT00000018127|ENSCINT00000018127.3_1597,>cin-mir-4198,-3.24497
>ENSCING00000008915|ENSCING00000008915.3|ENSCINT00000018127|ENSCINT00000018127.3_1743,>cin-mir-4198,-3.61363
>ENSCING00000008915|ENSCING00000008915.3|ENSCINT00000018127|ENSCINT00000018127.3_3166,>cin-mir-4198,-8.10894
>ENSCING00000007698|ENSCING00000007698.3|ENSCINT00000015777|ENSCINT00000015777.3_2014,>cin-mir-124-1,-4.27852
>ENSCING00000007698|ENSCING00000007698.3|ENSCINT00000015777|ENSCINT00000015777.3_2014,>cin-mir-4198,-4.60596
>ENSCING00000007698|ENSCING00000007698.3|ENSCINT00000015777|ENSCINT00000015777.3_2208,>cin-mir-4198,-5.15319
>ENSCING00000024145|ENSCING00000024145.1|ENSCINT00000031524|ENSCINT00000031524.1_289,>cin-mir-4005a,-4.23345
>ENSCING00000008915|ENSCING00000008915.3|ENSCINT00000018127|ENSCINT00000018127.3_3844,>cin-mir-4005a,-3.94724
>ENSCING00000001425|ENSCING00000001425.3|ENSCINT00000002790|ENSCINT00000002790.3_385,>cin-mir-4000d,-3.50417
>ENSCING00000008915|ENSCING00000008915.3|ENSCINT00000018127|ENSCINT00000018127.3_2258,>cin-mir-4000b-2,-7.20585
>ENSCING00000007698|ENSCING00000007698.3|ENSCINT00000015777|ENSCINT00000015777.3_1270,>cin-mir-4000b-2,-3.03792
>ENSCING00000021320|ENSCING00000021320.1|ENSCINT00000030685|ENSCINT00000030685.1_183,>cin-mir-3598,-6.85304
>ENSCING00000001425|ENSCING00000001425.3|ENSCINT00000002790|ENSCINT00000002790.3_953,>cin-mir-3598,-3.42382
>ENSCING00000008915|ENSCING00000008915.3|ENSCINT00000018127|ENSCINT00000018127.3_143,>cin-mir-4045,-3.55832
>ENSCING00000008915|ENSCING00000008915.3|ENSCINT00000018127|ENSCINT00000018127.3_1083,>cin-mir-4045,-7.28544
>ENSCING00000008915|ENSCING00000008915.3|ENSCINT00000018127|ENSCINT00000018127.3_1173,>cin-mir-4045,-3.23493
>ENSCING00000008915|ENSCING00000008915.3|ENSCINT00000018127|ENSCINT00000018127.3_2490,>cin-mir-4045,-9.60538
>ENSCING00000008915|ENSCING00000008915.3|ENSCINT00000018127|ENSCINT00000018127.3_2653,>cin-mir-4032,-4.02791
>ENSCING00000008915|ENSCING00000008915.3|ENSCINT00000018127|ENSCINT00000018127.3_3549,>cin-mir-4045,-7.33835
>ENSCING00000008915|ENSCING00000008915.3|ENSCINT00000018127|ENSCINT00000018127.3_3632,>cin-mir-3598,-3.55224
>ENSCING00000008915|ENSCING00000008915.3|ENSCINT00000018127|ENSCINT00000018127.3_3656,>cin-mir-3598,-3.15415
>ENSCING00000008915|ENSCING00000008915.3|ENSCINT00000018127|ENSCINT00000018127.3_3677,>cin-mir-3598,-3.42551
>ENSCING00000007698|ENSCING00000007698.3|ENSCINT00000015777|ENSCINT00000015777.3_738,>cin-mir-3598,-3.12407
>ENSCING00000007698|ENSCING00000007698.3|ENSCINT00000015777|ENSCINT00000015777.3_1013,>cin-mir-3598,-4.08824
>ENSCING00000007698|ENSCING00000007698.3|ENSCINT00000015777|ENSCINT00000015777.3_1556,>cin-mir-3598,-5.20934
>ENSCING00000007698|ENSCING00000007698.3|ENSCINT00000015777|ENSCINT00000015777.3_1556,>cin-mir-4045,-4.77551
>ENSCING00000007698|ENSCING00000007698.3|ENSCINT00000015777|ENSCINT00000015777.3_2324,>cin-mir-4045,-4.51112
>ENSCING00000008915|ENSCING00000008915.3|ENSCINT00000018127|ENSCINT00000018127.3_1284,>cin-mir-4045,-3.91839
>ENSCING00000024145|ENSCING00000024145.1|ENSCINT00000031524|ENSCINT00000031524.1_298,>cin-mir-4055,-3.60969
>ENSCING00000021320|ENSCING00000021320.1|ENSCINT00000030685|ENSCINT00000030685.1_129,>cin-mir-4055,-3.02003
>ENSCING00000001425|ENSCING00000001425.3|ENSCINT00000002790|ENSCINT00000002790.3_2361,>cin-mir-4055,-5.39693
>ENSCING00000008915|ENSCING00000008915.3|ENSCINT00000018127|ENSCINT00000018127.3_83,>cin-mir-4055,-3.58214
>ENSCING00000008915|ENSCING00000008915.3|ENSCINT00000018127|ENSCINT00000018127.3_1129,>cin-mir-4055,-3.88387
>ENSCING00000008915|ENSCING00000008915.3|ENSCINT00000018127|ENSCINT00000018127.3_1334,>cin-mir-4055,-4.97722
>ENSCING00000008915|ENSCING00000008915.3|ENSCINT00000018127|ENSCINT00000018127.3_2170,>cin-mir-4055,-4.81313
>ENSCING00000008915|ENSCING00000008915.3|ENSCINT00000018127|ENSCINT00000018127.3_3874,>cin-mir-132-2,-4.70435
>ENSCING00000008915|ENSCING00000008915.3|ENSCINT00000018127|ENSCINT00000018127.3_3874,>cin-mir-4055,-6.18032
>ENSCING00000008915|ENSCING00000008915.3|ENSCINT00000018127|ENSCINT00000018127.3_3886,>cin-mir-132-2,-3.99055
>ENSCING00000007698|ENSCING00000007698.3|ENSCINT00000015777|ENSCINT00000015777.3_223,>cin-mir-4055,-3.17299
>ENSCING00000007698|ENSCING00000007698.3|ENSCINT00000015777|ENSCINT00000015777.3_639,>cin-mir-132-2,-5.24245
>ENSCING00000007698|ENSCING00000007698.3|ENSCINT00000015777|ENSCINT00000015777.3_1023,>cin-mir-4055,-3.28203
>ENSCING00000007698|ENSCING00000007698.3|ENSCINT00000015777|ENSCINT00000015777.3_1276,>cin-mir-4055,-3.02894
>ENSCING00000007698|ENSCING00000007698.3|ENSCINT00000015777|ENSCINT00000015777.3_2282,>cin-mir-4055,-4.34807
>ENSCING00000021320|ENSCING00000021320.1|ENSCINT00000030685|ENSCINT00000030685.1_67,>cin-mir-4184,-5.17428
>ENSCING00000021320|ENSCING00000021320.1|ENSCINT00000030685|ENSCINT00000030685.1_144,>cin-mir-4138,-7.81056
>ENSCING00000021320|ENSCING00000021320.1|ENSCINT00000030685|ENSCINT00000030685.1_144,>cin-mir-4184,-4.62079
>ENSCING00000021320|ENSCING00000021320.1|ENSCINT00000030685|ENSCINT00000030685.1_144,>cin-mir-4192,-8.21128
>ENSCING00000021320|ENSCING00000021320.1|ENSCINT00000030685|ENSCINT00000030685.1_363,>cin-mir-4049,-3.56898
>ENSCING00000021320|ENSCING00000021320.1|ENSCINT00000030685|ENSCINT00000030685.1_422,>cin-mir-4184,-3.81185
>ENSCING00000021320|ENSCING00000021320.1|ENSCINT00000030685|ENSCINT00000030685.1_422,>cin-mir-4192,-5.30062
>ENSCING00000001425|ENSCING00000001425.3|ENSCINT00000002790|ENSCINT00000002790.3_390,>cin-mir-4138,-3.02035
>ENSCING00000001425|ENSCING00000001425.3|ENSCINT00000002790|ENSCINT00000002790.3_390,>cin-mir-4184,-3.87685
>ENSCING00000001425|ENSCING00000001425.3|ENSCINT00000002790|ENSCINT00000002790.3_390,>cin-mir-4192,-6.60621
>ENSCING00000001425|ENSCING00000001425.3|ENSCINT00000002790|ENSCINT00000002790.3_477,>cin-mir-4184,-7.81835
>ENSCING00000001425|ENSCING00000001425.3|ENSCINT00000002790|ENSCINT00000002790.3_509,>cin-mir-4138,-4.35281
>ENSCING00000001425|ENSCING00000001425.3|ENSCINT00000002790|ENSCINT00000002790.3_509,>cin-mir-4184,-4.03455
>ENSCING00000001425|ENSCING00000001425.3|ENSCINT00000002790|ENSCINT00000002790.3_509,>cin-mir-4192,-8.92117
>ENSCING00000001425|ENSCING00000001425.3|ENSCINT00000002790|ENSCINT00000002790.3_828,>cin-mir-4184,-7.96691
>ENSCING00000001425|ENSCING00000001425.3|ENSCINT00000002790|ENSCINT00000002790.3_1083,>cin-mir-4192,-6.31713
>ENSCING00000001425|ENSCING00000001425.3|ENSCINT00000002790|ENSCINT00000002790.3_1395,>cin-mir-4192,-3.19524
>ENSCING00000001425|ENSCING00000001425.3|ENSCINT00000002790|ENSCINT00000002790.3_1467,>cin-mir-4138,-3.33323
>ENSCING00000001425|ENSCING00000001425.3|ENSCINT00000002790|ENSCINT00000002790.3_1845,>cin-mir-4184,-3.38645
>ENSCING00000001425|ENSCING00000001425.3|ENSCINT00000002790|ENSCINT00000002790.3_2076,>cin-mir-4184,-3.02421
>ENSCING00000008915|ENSCING00000008915.3|ENSCINT00000018127|ENSCINT00000018127.3_192,>cin-mir-4192,-5.80414
>ENSCING00000008915|ENSCING00000008915.3|ENSCINT00000018127|ENSCINT00000018127.3_345,>cin-mir-4049,-5.13538
>ENSCING00000008915|ENSCING00000008915.3|ENSCINT00000018127|ENSCINT00000018127.3_345,>cin-mir-4184,-6.25429
>ENSCING00000008915|ENSCING00000008915.3|ENSCINT00000018127|ENSCINT00000018127.3_345,>cin-mir-4192,-6.24966
>ENSCING00000008915|ENSCING00000008915.3|ENSCINT00000018127|ENSCINT00000018127.3_584,>cin-mir-4049,-6.08015
>ENSCING00000008915|ENSCING00000008915.3|ENSCINT00000018127|ENSCINT00000018127.3_584,>cin-mir-4184,-3.75986
>ENSCING00000008915|ENSCING00000008915.3|ENSCINT00000018127|ENSCINT00000018127.3_584,>cin-mir-4192,-3.68971
>ENSCING00000008915|ENSCING00000008915.3|ENSCINT00000018127|ENSCINT00000018127.3_698,>cin-mir-4138,-3.338
>ENSCING00000008915|ENSCING00000008915.3|ENSCINT00000018127|ENSCINT00000018127.3_698,>cin-mir-4192,-7.50168
>ENSCING00000008915|ENSCING00000008915.3|ENSCINT00000018127|ENSCINT00000018127.3_749,>cin-mir-4138,-5.06628
>ENSCING00000008915|ENSCING00000008915.3|ENSCINT00000018127|ENSCINT00000018127.3_977,>cin-mir-4184,-8.33019
>ENSCING00000008915|ENSCING00000008915.3|ENSCINT00000018127|ENSCINT00000018127.3_977,>cin-mir-4192,-6.35898
>ENSCING00000008915|ENSCING00000008915.3|ENSCINT00000018127|ENSCINT00000018127.3_1040,>cin-mir-4049,-5.91842
>ENSCING00000008915|ENSCING00000008915.3|ENSCINT00000018127|ENSCINT00000018127.3_1040,>cin-mir-4184,-4.26929
>ENSCING00000008915|ENSCING00000008915.3|ENSCINT00000018127|ENSCINT00000018127.3_1040,>cin-mir-4192,-7.32753
>ENSCING00000008915|ENSCING00000008915.3|ENSCINT00000018127|ENSCINT00000018127.3_1266,>cin-mir-4192,-3.62002
>ENSCING00000008915|ENSCING00000008915.3|ENSCINT00000018127|ENSCINT00000018127.3_1267,>cin-mir-4192,-3.78427
>ENSCING00000008915|ENSCING00000008915.3|ENSCINT00000018127|ENSCINT00000018127.3_2460,>cin-mir-4049,-5.21154
>ENSCING00000008915|ENSCING00000008915.3|ENSCINT00000018127|ENSCINT00000018127.3_2460,>cin-mir-4192,-4.75991
>ENSCING00000008915|ENSCING00000008915.3|ENSCINT00000018127|ENSCINT00000018127.3_2552,>cin-mir-4192,-7.98963
>ENSCING00000008915|ENSCING00000008915.3|ENSCINT00000018127|ENSCINT00000018127.3_2871,>cin-mir-4184,-3.09013
>ENSCING00000008915|ENSCING00000008915.3|ENSCINT00000018127|ENSCINT00000018127.3_2871,>cin-mir-4192,-4.06813
>ENSCING00000008915|ENSCING00000008915.3|ENSCINT00000018127|ENSCINT00000018127.3_3130,>cin-mir-4192,-3.28518
>ENSCING00000008915|ENSCING00000008915.3|ENSCINT00000018127|ENSCINT00000018127.3_3140,>cin-mir-4192,-3.59762
>ENSCING00000008915|ENSCING00000008915.3|ENSCINT00000018127|ENSCINT00000018127.3_3417,>cin-mir-4049,-5.97303
>ENSCING00000008915|ENSCING00000008915.3|ENSCINT00000018127|ENSCINT00000018127.3_3417,>cin-mir-4184,-3.91158
>ENSCING00000008915|ENSCING00000008915.3|ENSCINT00000018127|ENSCINT00000018127.3_3417,>cin-mir-4192,-4.58463
>ENSCING00000008915|ENSCING00000008915.3|ENSCINT00000018127|ENSCINT00000018127.3_3646,>cin-mir-4184,-5.36848
>ENSCING00000007698|ENSCING00000007698.3|ENSCINT00000015777|ENSCINT00000015777.3_210,>cin-mir-4138,-3.83708
>ENSCING00000007698|ENSCING00000007698.3|ENSCINT00000015777|ENSCINT00000015777.3_210,>cin-mir-4192,-6.78006
>ENSCING00000007698|ENSCING00000007698.3|ENSCINT00000015777|ENSCINT00000015777.3_1712,>cin-mir-4184,-4.4097
>ENSCING00000019488|ENSCING00000019488.1|ENSCINT00000031489|ENSCINT00000031489.1_51,>cin-mir-4184,-3.72843
>ENSCING00000001425|ENSCING00000001425.3|ENSCINT00000002790|ENSCINT00000002790.3_680,>cin-mir-4192,-3.10475
>ENSCING00000001425|ENSCING00000001425.3|ENSCINT00000002790|ENSCINT00000002790.3_681,>cin-mir-4192,-3.11079
>ENSCING00000001425|ENSCING00000001425.3|ENSCINT00000002790|ENSCINT00000002790.3_713,>cin-mir-4138,-3.10566
>ENSCING00000001425|ENSCING00000001425.3|ENSCINT00000002790|ENSCINT00000002790.3_713,>cin-mir-4184,-7.56349
>ENSCING00000001425|ENSCING00000001425.3|ENSCINT00000002790|ENSCINT00000002790.3_713,>cin-mir-4192,-6.63286
>ENSCING00000001425|ENSCING00000001425.3|ENSCINT00000002790|ENSCINT00000002790.3_2051,>cin-mir-4184,-5.28105
>ENSCING00000008915|ENSCING00000008915.3|ENSCINT00000018127|ENSCINT00000018127.3_258,>cin-mir-4184,-3.47365
>ENSCING00000008915|ENSCING00000008915.3|ENSCINT00000018127|ENSCINT00000018127.3_516,>cin-mir-4184,-5.28649
>ENSCING00000008915|ENSCING00000008915.3|ENSCINT00000018127|ENSCINT00000018127.3_906,>cin-mir-4184,-6.14471
>ENSCING00000008915|ENSCING00000008915.3|ENSCINT00000018127|ENSCINT00000018127.3_906,>cin-mir-4192,-5.372
>ENSCING00000008915|ENSCING00000008915.3|ENSCINT00000018127|ENSCINT00000018127.3_1071,>cin-mir-4049,-3.8571
>ENSCING00000008915|ENSCING00000008915.3|ENSCINT00000018127|ENSCINT00000018127.3_1071,>cin-mir-4184,-3.99951
>ENSCING00000008915|ENSCING00000008915.3|ENSCINT00000018127|ENSCINT00000018127.3_1071,>cin-mir-4192,-4.66888
>ENSCING00000008915|ENSCING00000008915.3|ENSCINT00000018127|ENSCINT00000018127.3_1239,>cin-mir-4192,-4.43604
>ENSCING00000008915|ENSCING00000008915.3|ENSCINT00000018127|ENSCINT00000018127.3_1785,>cin-mir-4049,-7.01673
>ENSCING00000008915|ENSCING00000008915.3|ENSCINT00000018127|ENSCINT00000018127.3_1785,>cin-mir-4138,-3.29305
>ENSCING00000008915|ENSCING00000008915.3|ENSCINT00000018127|ENSCINT00000018127.3_1785,>cin-mir-4192,-9.10279
>ENSCING00000008915|ENSCING00000008915.3|ENSCINT00000018127|ENSCINT00000018127.3_2456,>cin-mir-4049,-6.07711
>ENSCING00000008915|ENSCING00000008915.3|ENSCINT00000018127|ENSCINT00000018127.3_2456,>cin-mir-4192,-4.26114
>ENSCING00000008915|ENSCING00000008915.3|ENSCINT00000018127|ENSCINT00000018127.3_2514,>cin-mir-4184,-8.09481
>ENSCING00000008915|ENSCING00000008915.3|ENSCINT00000018127|ENSCINT00000018127.3_2769,>cin-mir-4184,-3.92516
>ENSCING00000008915|ENSCING00000008915.3|ENSCINT00000018127|ENSCINT00000018127.3_2792,>cin-mir-4184,-3.73335
>ENSCING00000008915|ENSCING00000008915.3|ENSCINT00000018127|ENSCINT00000018127.3_2792,>cin-mir-4192,-8.2864
>ENSCING00000008915|ENSCING00000008915.3|ENSCINT00000018127|ENSCINT00000018127.3_3305,>cin-mir-4184,-6.08279
>ENSCING00000008915|ENSCING00000008915.3|ENSCINT00000018127|ENSCINT00000018127.3_3401,>cin-mir-4049,-5.58886
>ENSCING00000008915|ENSCING00000008915.3|ENSCINT00000018127|ENSCINT00000018127.3_3836,>cin-mir-4138,-3.30544
>ENSCING00000008915|ENSCING00000008915.3|ENSCINT00000018127|ENSCINT00000018127.3_3836,>cin-mir-4192,-3.8512
>ENSCING00000007698|ENSCING00000007698.3|ENSCINT00000015777|ENSCINT00000015777.3_1053,>cin-mir-4192,-5.7838
>ENSCING00000008915|ENSCING00000008915.3|ENSCINT00000018127|ENSCINT00000018127.3_61,>cin-mir-4138,-4.30713
>ENSCING00000008915|ENSCING00000008915.3|ENSCINT00000018127|ENSCINT00000018127.3_61,>cin-mir-4192,-9.28248
>ENSCING00000008915|ENSCING00000008915.3|ENSCINT00000018127|ENSCINT00000018127.3_3472,>cin-mir-4138,-4.39169
>ENSCING00000008915|ENSCING00000008915.3|ENSCINT00000018127|ENSCINT00000018127.3_3472,>cin-mir-4192,-5.68929
>ENSCING00000024145|ENSCING00000024145.1|ENSCINT00000031524|ENSCINT00000031524.1_179,>cin-mir-33,-4.28054
>ENSCING00000021320|ENSCING00000021320.1|ENSCINT00000030685|ENSCINT00000030685.1_209,>cin-mir-33,-5.60648
>ENSCING00000021320|ENSCING00000021320.1|ENSCINT00000030685|ENSCINT00000030685.1_283,>cin-mir-33,-5.8863
>ENSCING00000001425|ENSCING00000001425.3|ENSCINT00000002790|ENSCINT00000002790.3_736,>cin-mir-33,-4.56795
>ENSCING00000001425|ENSCING00000001425.3|ENSCINT00000002790|ENSCINT00000002790.3_758,>cin-mir-33,-3.50126
>ENSCING00000001425|ENSCING00000001425.3|ENSCINT00000002790|ENSCINT00000002790.3_979,>cin-mir-33,-3.3718
>ENSCING00000001425|ENSCING00000001425.3|ENSCINT00000002790|ENSCINT00000002790.3_987,>cin-mir-33,-5.05692
>ENSCING00000001425|ENSCING00000001425.3|ENSCINT00000002790|ENSCINT00000002790.3_1220,>cin-mir-4001a-1,-8.43584
>ENSCING00000001425|ENSCING00000001425.3|ENSCINT00000002790|ENSCINT00000002790.3_1246,>cin-mir-4001a-1,-4.95946
>ENSCING00000001425|ENSCING00000001425.3|ENSCINT00000002790|ENSCINT00000002790.3_2197,>cin-mir-4001a-1,-6.66007
>ENSCING00000008915|ENSCING00000008915.3|ENSCINT00000018127|ENSCINT00000018127.3_694,>cin-mir-33,-5.43021
>ENSCING00000008915|ENSCING00000008915.3|ENSCINT00000018127|ENSCINT00000018127.3_694,>cin-mir-4001a-1,-6.06548
>ENSCING00000008915|ENSCING00000008915.3|ENSCINT00000018127|ENSCINT00000018127.3_1262,>cin-mir-4001a-1,-3.18835
>ENSCING00000008915|ENSCING00000008915.3|ENSCINT00000018127|ENSCINT00000018127.3_2990,>cin-mir-33,-5.77856
>ENSCING00000008915|ENSCING00000008915.3|ENSCINT00000018127|ENSCINT00000018127.3_3958,>cin-mir-4001a-1,-8.81122
>ENSCING00000007698|ENSCING00000007698.3|ENSCINT00000015777|ENSCINT00000015777.3_335,>cin-mir-4001a-1,-3.07437
>ENSCING00000007698|ENSCING00000007698.3|ENSCINT00000015777|ENSCINT00000015777.3_542,>cin-mir-4001a-1,-3.85613
>ENSCING00000007698|ENSCING00000007698.3|ENSCINT00000015777|ENSCINT00000015777.3_758,>cin-mir-33,-5.30577
>ENSCING00000007698|ENSCING00000007698.3|ENSCINT00000015777|ENSCINT00000015777.3_1205,>cin-mir-33,-5.24209
>ENSCING00000007698|ENSCING00000007698.3|ENSCINT00000015777|ENSCINT00000015777.3_1205,>cin-mir-4001a-1,-3.13959
>ENSCING00000007698|ENSCING00000007698.3|ENSCINT00000015777|ENSCINT00000015777.3_2333,>cin-mir-33,-4.12825
>ENSCING00000007698|ENSCING00000007698.3|ENSCINT00000015777|ENSCINT00000015777.3_2357,>cin-mir-33,-3.38312
>ENSCING00000021320|ENSCING00000021320.1|ENSCINT00000030685|ENSCINT00000030685.1_55,>cin-mir-33,-5.85097
>ENSCING00000021320|ENSCING00000021320.1|ENSCINT00000030685|ENSCINT00000030685.1_55,>cin-mir-4001a-1,-3.16365
>ENSCING00000001425|ENSCING00000001425.3|ENSCINT00000002790|ENSCINT00000002790.3_365,>cin-mir-33,-3.41476
>ENSCING00000001425|ENSCING00000001425.3|ENSCINT00000002790|ENSCINT00000002790.3_365,>cin-mir-4001a-1,-4.15579
>ENSCING00000001425|ENSCING00000001425.3|ENSCINT00000002790|ENSCINT00000002790.3_1088,>cin-mir-4001a-1,-3.09759
>ENSCING00000008915|ENSCING00000008915.3|ENSCINT00000018127|ENSCINT00000018127.3_2594,>cin-mir-4001a-1,-8.05189
>ENSCING00000008915|ENSCING00000008915.3|ENSCINT00000018127|ENSCINT00000018127.3_2834,>cin-mir-4001a-1,-4.52569
>ENSCING00000007698|ENSCING00000007698.3|ENSCINT00000015777|ENSCINT00000015777.3_997,>cin-mir-33,-3.68724
>ENSCING00000007698|ENSCING00000007698.3|ENSCINT00000015777|ENSCINT00000015777.3_997,>cin-mir-4001a-1,-3.49281
>ENSCING00000007698|ENSCING00000007698.3|ENSCINT00000015777|ENSCINT00000015777.3_1793,>cin-mir-4001a-1,-5.21975
>ENSCING00000024145|ENSCING00000024145.1|ENSCINT00000031524|ENSCINT00000031524.1_121,>cin-mir-4140,-3.51709
>ENSCING00000021320|ENSCING00000021320.1|ENSCINT00000030685|ENSCINT00000030685.1_260,>cin-mir-4070,-6.98898
>ENSCING00000001425|ENSCING00000001425.3|ENSCINT00000002790|ENSCINT00000002790.3_493,>cin-mir-4008b,-4.51352
>ENSCING00000001425|ENSCING00000001425.3|ENSCINT00000002790|ENSCINT00000002790.3_808,>cin-mir-4008b,-3.13912
>ENSCING00000001425|ENSCING00000001425.3|ENSCINT00000002790|ENSCINT00000002790.3_808,>cin-mir-4070,-4.3835
>ENSCING00000001425|ENSCING00000001425.3|ENSCINT00000002790|ENSCINT00000002790.3_1057,>cin-mir-4008b,-3.08261
>ENSCING00000001425|ENSCING00000001425.3|ENSCINT00000002790|ENSCINT00000002790.3_1057,>cin-mir-4140,-8.08549
>ENSCING00000001425|ENSCING00000001425.3|ENSCINT00000002790|ENSCINT00000002790.3_1298,>cin-mir-4070,-3.75979
>ENSCING00000001425|ENSCING00000001425.3|ENSCINT00000002790|ENSCINT00000002790.3_1811,>cin-mir-4008b,-3.26575
>ENSCING00000001425|ENSCING00000001425.3|ENSCINT00000002790|ENSCINT00000002790.3_2018,>cin-mir-4008b,-4.44439
>ENSCING00000001425|ENSCING00000001425.3|ENSCINT00000002790|ENSCINT00000002790.3_2405,>cin-mir-4070,-5.41036
>ENSCING00000008915|ENSCING00000008915.3|ENSCINT00000018127|ENSCINT00000018127.3_187,>cin-mir-4140,-3.33743
>ENSCING00000008915|ENSCING00000008915.3|ENSCINT00000018127|ENSCINT00000018127.3_379,>cin-mir-4070,-3.0465
>ENSCING00000008915|ENSCING00000008915.3|ENSCINT00000018127|ENSCINT00000018127.3_530,>cin-mir-4008b,-7.11839
>ENSCING00000008915|ENSCING00000008915.3|ENSCINT00000018127|ENSCINT00000018127.3_1067,>cin-mir-4070,-6.30267
>ENSCING00000008915|ENSCING00000008915.3|ENSCINT00000018127|ENSCINT00000018127.3_1331,>cin-mir-4070,-4.34863
>ENSCING00000008915|ENSCING00000008915.3|ENSCINT00000018127|ENSCINT00000018127.3_1331,>cin-mir-4140,-3.8884
>ENSCING00000008915|ENSCING00000008915.3|ENSCINT00000018127|ENSCINT00000018127.3_1878,>cin-mir-4070,-3.21501
>ENSCING00000008915|ENSCING00000008915.3|ENSCINT00000018127|ENSCINT00000018127.3_2044,>cin-mir-4070,-3.77641
>ENSCING00000008915|ENSCING00000008915.3|ENSCINT00000018127|ENSCINT00000018127.3_2176,>cin-mir-4140,-5.05464
>ENSCING00000008915|ENSCING00000008915.3|ENSCINT00000018127|ENSCINT00000018127.3_2235,>cin-mir-4140,-7.15562
>ENSCING00000008915|ENSCING00000008915.3|ENSCINT00000018127|ENSCINT00000018127.3_2637,>cin-mir-4008b,-3.71505
>ENSCING00000008915|ENSCING00000008915.3|ENSCINT00000018127|ENSCINT00000018127.3_2637,>cin-mir-4070,-3.98071
>ENSCING00000008915|ENSCING00000008915.3|ENSCINT00000018127|ENSCINT00000018127.3_2980,>cin-mir-4140,-4.20796
>ENSCING00000008915|ENSCING00000008915.3|ENSCINT00000018127|ENSCINT00000018127.3_3116,>cin-mir-4070,-4.12867
>ENSCING00000008915|ENSCING00000008915.3|ENSCINT00000018127|ENSCINT00000018127.3_3240,>cin-mir-4070,-3.68912
>ENSCING00000008915|ENSCING00000008915.3|ENSCINT00000018127|ENSCINT00000018127.3_3300,>cin-mir-4140,-3.49044
>ENSCING00000008915|ENSCING00000008915.3|ENSCINT00000018127|ENSCINT00000018127.3_3326,>cin-mir-4008b,-4.72847
[truncated: 11,814 more rows]

## Sheet: pseudogene predictions filter
>ENSCING00000007698|ENSCING00000007698.3|ENSCINT00000015777|ENSCINT00000015777.3_2040	>cin-let-7b
>ENSCING00000024624|ENSCING00000024624.1|ENSCINT00000030751|ENSCINT00000030751.1_1927	>cin-let-7b
>ENSCING00000007698|ENSCING00000007698.3|ENSCINT00000015777|ENSCINT00000015777.3_1337	>cin-mir-153
>ENSCING00000008915|ENSCING00000008915.3|ENSCINT00000018127|ENSCINT00000018127.3_597	>cin-mir-216
>ENSCING00000005867|ENSCING00000005867.3|ENSCINT00000012096|ENSCINT00000012096.3_969	>cin-mir-219
>ENSCING00000008915|ENSCING00000008915.3|ENSCINT00000018127|ENSCINT00000018127.3_3643	>cin-mir-219
>ENSCING00000019275|ENSCING00000019275.1|ENSCINT00000031888|ENSCINT00000031888.1_113	>cin-mir-219
>ENSCING00000006910|ENSCING00000006910.3|ENSCINT00000014191|ENSCINT00000014191.3_761	>cin-mir-34
>ENSCING00000024624|ENSCING00000024624.1|ENSCINT00000030751|ENSCINT00000030751.1_1929	>cin-mir-34
>ENSCING00000022279|ENSCING00000022279.1|ENSCINT00000019282|ENSCINT00000019282.3_370	>cin-mir-4000c
>ENSCING00000006910|ENSCING00000006910.3|ENSCINT00000014191|ENSCINT00000014191.3_306	>cin-mir-4001a-1
>ENSCING00000018747|ENSCING00000018747.1|ENSCINT00000034762|ENSCINT00000034762.1_638	>cin-mir-4005c
>ENSCING00000006910|ENSCING00000006910.3|ENSCINT00000014191|ENSCINT00000014191.3_776	>cin-mir-4006f
>ENSCING00000006910|ENSCING00000006910.3|ENSCINT00000014191|ENSCINT00000014191.3_1141	>cin-mir-4007
>ENSCING00000019275|ENSCING00000019275.1|ENSCINT00000031888|ENSCINT00000031888.1_709	>cin-mir-4025
>ENSCING00000018962|ENSCING00000018962.1|ENSCINT00000030440|ENSCINT00000030440.1_609	>cin-mir-4038
>ENSCING00000001425|ENSCING00000001425.3|ENSCINT00000002790|ENSCINT00000002790.3_2470	>cin-mir-4044
>ENSCING00000005443|ENSCING00000005443.3|ENSCINT00000011242|ENSCINT00000011242.3_566	>cin-mir-4044
>ENSCING00000001348|ENSCING00000001348.3|ENSCINT00000002617|ENSCINT00000002617.3_505	>cin-mir-4058
>ENSCING00000001425|ENSCING00000001425.3|ENSCINT00000002790|ENSCINT00000002790.3_1342	>cin-mir-4058
>ENSCING00000005443|ENSCING00000005443.3|ENSCINT00000011242|ENSCINT00000011242.3_712	>cin-mir-4058
>ENSCING00000009399|ENSCING00000009399.3|ENSCINT00000019121|ENSCINT00000019121.3_704	>cin-mir-4058
>ENSCING00000024624|ENSCING00000024624.1|ENSCINT00000030751|ENSCINT00000030751.1_709	>cin-mir-4058
>ENSCING00000019488|ENSCING00000019488.1|ENSCINT00000031489|ENSCINT00000031489.1_487	>cin-mir-4065
>ENSCING00000011392|ENSCING00000011392.2|ENSCINT00000022034|ENSCINT00000022034.2_406	>cin-mir-4070
>ENSCING00000001348|ENSCING00000001348.3|ENSCINT00000002617|ENSCINT00000002617.3_233	>cin-mir-4088
>ENSCING00000008834|ENSCING00000008834.1|ENSCINT00000017989|ENSCINT00000017989.1_321	>cin-mir-4088
>ENSCING00000008915|ENSCING00000008915.3|ENSCINT00000018127|ENSCINT00000018127.3_3402	>cin-mir-4089
>ENSCING00000024624|ENSCING00000024624.1|ENSCINT00000030751|ENSCINT00000030751.1_354	>cin-mir-4094
>ENSCING00000008915|ENSCING00000008915.3|ENSCINT00000018127|ENSCINT00000018127.3_1723	>cin-mir-4108
>ENSCING00000006910|ENSCING00000006910.3|ENSCINT00000014191|ENSCINT00000014191.3_769	>cin-mir-4111
>ENSCING00000001425|ENSCING00000001425.3|ENSCINT00000002790|ENSCINT00000002790.3_2178	>cin-mir-4114
>ENSCING00000019488|ENSCING00000019488.1|ENSCINT00000031489|ENSCINT00000031489.1_710	>cin-mir-4119
>ENSCING00000019275|ENSCING00000019275.1|ENSCINT00000031888|ENSCINT00000031888.1_284	>cin-mir-4126
>ENSCING00000024624|ENSCING00000024624.1|ENSCINT00000030751|ENSCINT00000030751.1_885	>cin-mir-4126
>ENSCING00000018826|ENSCING00000018826.1|ENSCINT00000036147|ENSCINT00000036147.1_127	>cin-mir-4128
>ENSCING00000022279|ENSCING00000022279.1|ENSCINT00000019282|ENSCINT00000019282.3_479	>cin-mir-4145
>ENSCING00000006910|ENSCING00000006910.3|ENSCINT00000014191|ENSCINT00000014191.3_414	>cin-mir-4149
>ENSCING00000007135|ENSCING00000007135.3|ENSCINT00000014662|ENSCINT00000014662.3_825	>cin-mir-4152
>ENSCING00000024624|ENSCING00000024624.1|ENSCINT00000030751|ENSCINT00000030751.1_1911	>cin-mir-4155
>ENSCING00000005867|ENSCING00000005867.3|ENSCINT00000012096|ENSCINT00000012096.3_517	>cin-mir-4158
>ENSCING00000024624|ENSCING00000024624.1|ENSCINT00000030751|ENSCINT00000030751.1_1474	>cin-mir-4158
>ENSCING00000000148|ENSCING00000000148.3|ENSCINT00000000241|ENSCINT00000000241.3_987	>cin-mir-4160
>ENSCING00000024624|ENSCING00000024624.1|ENSCINT00000030751|ENSCINT00000030751.1_613	>cin-mir-4160
>ENSCING00000000148|ENSCING00000000148.3|ENSCINT00000000241|ENSCINT00000000241.3_1152	>cin-mir-4167
>ENSCING00000022279|ENSCING00000022279.1|ENSCINT00000019282|ENSCINT00000019282.3_468	>cin-mir-4167
>ENSCING00000006910|ENSCING00000006910.3|ENSCINT00000014191|ENSCINT00000014191.3_132	>cin-mir-4169
>ENSCING00000007698|ENSCING00000007698.3|ENSCINT00000015777|ENSCINT00000015777.3_1341	>cin-mir-4177
>ENSCING00000018651|ENSCING00000018651.1|ENSCINT00000032259|ENSCINT00000032259.1_342	>cin-mir-4189
>ENSCING00000007698|ENSCING00000007698.3|ENSCINT00000015777|ENSCINT00000015777.3_1390	>cin-mir-4193
>ENSCING00000001348|ENSCING00000001348.3|ENSCINT00000002617|ENSCINT00000002617.3_549	>cin-mir-4201
>ENSCING00000001425|ENSCING00000001425.3|ENSCINT00000002790|ENSCINT00000002790.3_1307	>cin-mir-4201
>ENSCING00000005867|ENSCING00000005867.3|ENSCINT00000012096|ENSCINT00000012096.3_1060	>cin-mir-4201
>ENSCING00000006160|ENSCING00000006160.3|ENSCINT00000012722|ENSCINT00000012722.3_625	>cin-mir-4201
>ENSCING00000007698|ENSCING00000007698.3|ENSCINT00000015777|ENSCINT00000015777.3_1248	>cin-mir-4201
>ENSCING00000008834|ENSCING00000008834.1|ENSCINT00000017989|ENSCINT00000017989.1_303	>cin-mir-4201
>ENSCING00000011392|ENSCING00000011392.2|ENSCINT00000022034|ENSCINT00000022034.2_83	>cin-mir-4201
[truncated: 27 more rows]

[truncated: 9 more sheets: BP, MF, CC, pathway kegg, wnt gene list, foxo gene list, tgfb gene list, hedgehog, network]
